# Supplementary material for: Structural insight into the function of human peptidyl arginine deiminase 6
Source: Comput Struct Biotechnol J. 2024 Aug 16;23:3258–69. doi: 10.1016/j.csbj.2024.08.019 (PMC11402830; doi:10.1016/j.csbj.2024.08.019)
Supplement: Supplementary file 3 — Supplementary material [file mmc3.xlsx]

## Sheet: Fig 1
	Fig 1C - COLDER assay of WT hPADI6 and hPADI4 with BAA, BAME and BAEE
	Absorbance at 540 nm
			Buffer						hPADI6						hPADI4
		Independent Replicate	1			2			1			2			1			2
	Substrate	BAA	0.208	0.227	0.209	0.13	0.152	0.164	0.219	0.212	0.199	0.184	0.178	0.148	2.541	2.555	2.661	2.673	2.583	2.572
		BAME	0.208	0.204	0.205	0.105	0.101	0.116	0.229	0.24	0.259	0.125	0.128	0.206	2.838	2.811	2.967	2.796	2.843	2.754
		BAEE	0.41	0.424	0.402	0.261	0.273	0.269	0.389	0.384	0.361	0.265	0.254	0.233	2.754	2.88	2.839	2.717	2.71	2.712
	Fig 1D - Mass photometry of hPADI6 histogram frequencies
	For events used to determine histogram frequencies see tab Fig 1D Events
	Bin Center / kDa	% Frequency
	0	0
	5	0
	10	0
	15	0
	20	0.0302358
	25	0.171336
	30	0.181415
	35	0.0907075
	40	0.151179
	45	0.201572
	50	0.372909
	55	0.453538
	60	0.836525
	65	1.22959
	70	1.80407
	75	2.04596
	80	2.0258
	85	1.42108
	90	1.11873
	95	0.594638
	100	0.413223
	105	0.36283
	110	0.413223
	115	0.675267
	120	1.1288
	125	1.76376
	130	2.9228
	135	5.05946
	140	6.86354
	145	10.5825
	150	11.8121
	155	11.923
	160	10.8144
	165	7.79077
	170	5.43237
	175	3.10421
	180	1.47148
	185	0.715582
	190	0.514009
	195	0.282201
	200	0.282201
	205	0.282201
	210	0.282201
	215	0.231808
	220	0.211651
	225	0.241887
	230	0.241887
	235	0.100786
	240	0.120943
	245	0.161258
	250	0.171336
	255	0.0403145
	260	0.0806289
	265	0.0503931
	270	0.110865
	275	0.0100786
	280	0.0806289
	285	0.0907075
	290	0.0806289
	295	0.0201572
	300	0.0604717
	305	0.0201572
	310	0
	315	0.0503931
	320	0.0302358
	325	0.0100786
	330	0.0201572
	335	0.0302358
	340	0.0100786
	345	0
	350	0.0100786
	355	0.0100786
	360	0
	365	0.0100786
	370	0.0201572
	375	0.0100786
	380	0
	385	0
	390	0.0100786
	395	0
	400	0
	405	0
	410	0
	415	0
	420	0
	425	0
	430	0
	435	0.0100786
	440	0
	445	0.0100786
	450	0
	455	0
	460	0
	465	0
	470	0
	475	0
	480	0
	485	0
	490	0
	495	0
	500	0.0100786
	Fig 1E - NanoDSF melting temperatures of hPADI6 and hPADI4 with EDTA and CaCl2
	Melting temperature in degrees C as calculated by Panta Analysis software by NanoTemper
		hPADI6						hPADI4
		Replicate 1			Replicate 2			Replicate 1			Replicate 2
	EDTA	48.9	48.9	48.9	49.2	49.2	49.2	45.2	45.1	45.1	46	46.1	45.9
	CaCl2	46.9	47.1	47.2	48.3	48.2	48.1	70.4	70.2	70.2	70	70	70.1

## Sheet: Fig 1D Events
hPADI6 Mass Photometry Events
170
164
140
135
185
156
113
146
151
142
181
143
135
149
146
138
175
152
160
171
135
162
138
49.4
151
138
137
164
190
167
166
155
159
162
174
235
164
153
200
156
164
190
174
158
153
154
163
149
148
158
169
152
156
162
141
151
152
175
135
151
147
165
182
162
88.2
164
157
156
-37.3
161
165
169
144
166
232
162
296
160
173
104
164
156
163
226
147
62.7
165
158
154
164
134
155
169
156
146
172
167
157
149
125
154
162
123
134
153
67.4
90.3
220
150
148
134
167
132
63.1
177
152
177
183
151
142
163
170
156
168
147
168
140
153
154
175
164
162
170
164
158
85
164
157
156
161
151
142
169
153
135
170
126
91.9
173
126
168
158
153
138
157
205
161
158
137
33
150
164
181
174
148
155
121
157
153
-43.6
164
166
290
73.9
168
159
132
147
168
158
160
165
162
177
151
134
156
146
142
162
152
-84.6
168
151
172
92.7
153
161
160
152
146
126
156
147
159
159
78.6
150
156
151
133
158
148
49.2
168
152
159
149
240
145
137
185
130
183
123
167
166
148
152
150
152
158
149
162
165
143
153
75.4
135
149
168
162
147
155
149
144
118
153
159
300
152
159
215
162
158
182
156
153
163
115
67.8
153
108
156
152
116
170
162
154
174
162
80.9
-95
174
162
171
152
151
59.2
183
174
155
169
159
163
156
181
155
81
168
136
171
139
179
183
164
169
158
139
152
131
135
244
145
190
162
113
147
-61.2
164
207
190
178
151
154
150
157
156
160
153
170
66.2
-79.1
178
169
149
154
130
132
155
163
147
158
196
169
162
153
169
142
167
156
159
163
181
153
149
165
175
153
173
143
163
170
160
150
210
166
156
156
151
174
136
139
167
169
72.8
148
138
175
142
179
175
159
153
141
157
164
176
170
171
160
166
94
157
144
173
151
78.6
170
174
169
184
134
152
151
139
143
58.9
184
178
146
152
128
252
163
156
157
187
149
159
148
131
152
153
173
179
169
148
163
168
156
163
119
156
169
157
170
159
149
143
146
164
123
169
162
155
160
-79.6
180
178
169
156
70.7
160
160
179
131
250
152
193
151
153
215
160
163
160
171
144
156
145
172
168
159
91.7
163
161
172
146
155
136
156
146
161
196
149
90.9
136
153
181
165
161
169
140
94.4
161
151
158
147
142
168
160
152
98.9
160
164
166
228
174
163
151
133
160
179
98.1
145
69.1
187
156
222
161
157
172
-29.1
165
150
178
143
197
158
160
185
28.3
206
127
158
223
110
157
170
150
149
136
159
269
150
147
82.7
140
94.3
140
209
285
173
257
163
149
176
168
150
176
91.4
155
160
117
162
160
151
149
165
169
163
180
132
163
149
228
156
173
123
158
165
150
158
168
154
163
141
116
98
105
168
131
153
144
140
75.1
137
159
155
161
147
152
180
81.8
145
126
168
162
197
148
159
170
157
159
77.1
145
178
157
151
159
152
149
156
87.1
58.3
149
93
71.2
153
-74.5
72.5
163
86
163
153
139
143
157
157
145
151
149
54.9
160
226
153
138
152
152
165
152
287
159
85.9
152
161
159
42.3
157
158
156
164
177
-32.6
159
160
159
169
-58.3
139
159
150
157
160
144
182
172
146
-40.2
146
149
176
137
158
163
140
130
108
74.6
139
123
166
87.9
146
164
155
170
48.5
177
79.9
154
137
148
162
168
115
149
167
182
162
149
145
65.7
127
149
161
111
198
181
159
-24
26.1
158
175
48
173
161
243
157
137
173
144
169
268
142
177
160
155
169
57.4
169
116
152
168
153
153
160
160
119
177
144
153
160
157
146
140
141
169
-141
137
172
150
153
146
151
81.8
153
172
161
148
153
150
157
149
163
171
150
160
150
154
158
142
129
139
130
150
174
172
164
160
-28.4
193
97
128
171
78.6
177
163
157
163
157
166
150
156
154
165
150
173
154
153
160
138
165
157
74.6
165
170
66.5
169
138
146
162
143
156
153
88.6
79.5
144
168
167
169
155
167
146
163
153
138
150
206
179
166
140
152
175
-106
372
146
153
154
151
163
155
155
170
163
157
158
150
157
164
161
158
174
156
169
159
132
159
134
166
153
154
170
141
171
126
165
147
159
136
145
151
176
142
158
179
136
158
168
161
130
184
224
153
177
113
156
280
156
180
280
153
155
173
139
170
164
-57.4
165
271
152
160
182
138
136
163
160
161
136
173
146
162
161
158
177
154
159
143
163
154
151
168
83.1
156
158
168
158
79.1
62.2
159
163
139
154
174
167
158
154
70.5
144
151
166
157
177
283
187
151
180
156
160
176
155
173
150
157
149
134
150
146
141
170
92.3
-29.3
96.8
149
-74.7
157
170
140
140
147
131
125
138
144
1090
141
155
148
147
159
145
166
160
125
69.6
129
-77.5
56.2
172
180
172
148
155
149
144
229
146
139
102
62.5
95
147
147
76.7
137
78
134
250
150
148
144
147
148
134
174
167
161
232
172
163
166
157
231
177
152
140
89.6
90.1
157
165
66.4
146
111
162
160
132
163
145
165
135
170
150
247
160
148
168
171
197
137
167
156
134
131
160
147
151
175
147
159
153
169
134
173
195
159
164
155
164
163
172
176
180
152
176
171
157
606
162
155
147
181
86
170
147
150
183
139
115
144
26.6
90.1
197
330
125
167
84.6
170
161
165
163
150
168
161
153
139
150
147
163
162
147
91.6
152
-58.2
705
149
151
144
149
163
159
151
202
149
156
158
143
175
158
157
145
153
129
53.4
169
150
157
143
121
147
153
153
165
132
159
130
153
132
151
262
150
164
170
252
147
132
156
141
156
152
166
83.1
158
149
168
223
134
175
147
152
166
80.5
164
148
174
179
147
162
161
230
149
162
72.6
141
159
165
180
163
142
65.4
170
141
143
149
157
129
166
149
153
133
146
153
176
203
140
159
160
155
153
165
173
81
161
161
150
160
159
80.4
154
161
160
156
85.5
156
146
214
162
162
163
216
149
151
193
152
80
159
146
60.2
154
162
152
85.6
156
168
165
129
174
173
167
137
160
158
-280
122
154
150
168
164
135
161
149
183
163
169
83.5
164
168
142
162
151
143
78.4
133
281
157
146
161
176
161
71.5
65.1
182
167
155
161
132
-24.2
133
128
146
128
171
148
151
169
162
156
153
155
135
166
170
164
162
126
91.5
56.2
158
162
151
154
173
156
163
307
155
139
152
142
136
175
144
199
162
151
159
114
152
147
141
156
131
139
156
170
151
148
156
158
174
134
176
176
155
159
103
151
157
162
138
164
84.4
178
161
150
151
125
193
157
166
96.3
161
160
76.8
204
161
155
87.3
151
158
168
165
-49.1
147
125
155
175
73.7
166
53.7
140
155
164
167
138
144
156
147
153
151
170
176
162
150
140
159
150
83.6
-82.8
59.9
245
163
95.9
135
148
119
150
161
146
149
142
147
159
166
128
161
166
174
165
40.8
154
158
162
160
174
171
149
180
155
162
174
130
160
142
154
165
140
95.4
159
171
-90.8
146
179
67.8
161
149
145
178
160
156
153
157
159
84.6
174
165
169
147
156
159
158
154
160
88.3
145
125
137
171
155
158
171
152
212
164
60.4
132
145
151
155
164
158
210
142
170
-74.4
143
167
161
150
148
156
164
167
160
155
161
174
138
101
170
168
143
64.7
139
153
169
167
149
56.7
159
65.2
159
-76.1
154
139
76
179
-78.4
70
133
136
146
171
160
173
159
155
151
183
141
155
60.6
143
208
168
157
181
300
147
147
83.6
152
152
71.9
173
222
170
140
165
162
174
167
175
166
290
170
161
161
163
144
131
129
162
173
148
237
167
175
130
251
162
135
145
177
107
161
144
148
158
159
160
153
129
148
156
160
75.8
172
161
163
167
162
155
162
141
154
40.4
148
145
160
184
165
72.8
-25.3
141
141
136
68.4
152
138
161
71.2
135
262
157
157
133
154
-35.3
231
259
-163
152
131
145
141
149
157
148
151
143
139
145
167
168
153
148
140
164
237
134
337
70.1
154
153
145
130
146
161
144
163
159
145
136
140
96.9
152
146
139
140
122
172
132
206
148
173
142
160
133
150
165
168
199
146
-63.5
78.5
150
155
73.1
117
172
159
192
151
169
241
132
138
137
157
170
170
144
151
205
155
158
58.9
167
143
125
123
68
173
168
152
166
-104
111
167
144
174
186
138
147
67.8
145
143
-140
162
175
162
171
159
182
144
160
124
162
158
82.2
163
163
146
128
94.6
149
128
175
140
161
145
168
160
181
62.3
50.3
199
244
164
151
156
135
170
156
144
102
168
182
165
137
69.4
155
151
214
142
158
244
82
162
-101
206
147
145
168
74.5
163
156
141
227
150
147
148
131
146
163
392
147
141
153
155
132
167
90.1
170
143
154
-34.2
66
-40
161
142
46.6
153
80
148
125
166
148
124
128
181
206
146
151
157
138
159
153
174
170
119
166
158
169
160
177
157
173
-61.5
222
162
95.4
113
167
153
166
76.6
82.6
154
171
164
149
155
151
49.3
138
136
156
152
134
135
85.2
59.5
245
160
174
166
121
140
157
190
154
169
151
144
167
146
142
107
133
502
156
162
163
176
167
155
173
170
157
173
162
137
158
145
83.1
147
66.3
169
149
147
124
184
175
153
171
148
90
233
129
136
60.3
164
163
172
157
148
146
138
190
172
192
164
154
168
68.5
144
150
149
137
136
162
117
172
171
141
167
104
153
154
179
166
150
154
150
71.9
168
96.1
147
148
155
146
166
175
164
142
187
167
150
146
155
78.4
27.9
138
150
149
92.2
230
167
129
126
144
147
175
167
164
157
314
154
168
166
141
286
157
230
161
167
83.3
169
209
159
245
196
150
180
148
147
133
148
77.5
155
173
156
173
164
146
80
167
144
[truncated: 8,211 more rows]

## Sheet: Fig 5
	Fig 5G - NanoDSF melting temperatures of hPADI6 and variants with EDTA
	Melting temperature in degrees C as calculated by Panta Analysis software by NanoTemper
		hPADI6	hPADI6-N598A	hPADI6-E670A-D673A	hPADI6-R355A	hPADI6-R355A-N598A	hPADI6-R355A-E670A-D673A
	Replicate 1	49.3	49.4	49.2	47.7	48	48
		49.3	49.1	49.1	47.8	47.9	47.8
		49.2	49.3	49.1	47.8	47.9	48
	Replicate 2	49.3	49.4	49.1	47.8	47.9	48.1
		49.3	49.3	49	47.9	47.9	48.1
		49.3	49.5	49.2	47.8	48	48
	Fig 5H - COLDER assay of hPADI6 variants and hPADI4 with BAA
	Absorbance at 540 nm
		Buffer	hPADI6	hPADI6-N598A	hPADI6-E670A-D673A	hPADI6-R355A	hPADI6-R355A-N598A	hPADI6-R355A-E670A-D673A	hPADI4
	Replicate 1	0.24	0.239	0.249	0.239	0.31	0.246	0.243	1.88
		0.227	0.216	0.222	0.236	0.236	0.229	0.225	1.809
		0.217	0.21	0.218	0.23	0.224	0.212	0.209	1.849
	Replicate 2	0.057	0.063	0.068	0.071	0.087	0.163	0.08	2.584
		0.05	0.063	0.059	0.077	0.08	0.078	0.074	2.548
		0.054	0.07	0.063	0.067	0.073	0.073	0.069	2.39
	Fig 5I - COLDER assay of hPADI6 variants and hPADI4 with BAME
	Absorbance at 540 nm
		Buffer	hPADI6	hPADI6-N598A	hPADI6-E670A-D673A	hPADI6-R355A	hPADI6-R355A-N598A	hPADI6-R355A-E670A-D673A	hPADI4
	Replicate 1	0.137	0.182	0.187	0.171	0.159	0.136	0.092	1.424
		0.151	0.172	0.191	0.203	0.203	0.193	0.177	1.397
		0.17	0.182	0.202	0.186	0.181	0.178	0.162	1.437
	Replicate 2	0.182	0.176	0.166	0.145	0.136	0.134	0.134	1.992
		0.181	0.177	0.18	0.181	0.185	0.193	0.2	2.045
		0.22	0.218	0.212	0.207	0.207	0.208	0.205	2.441
	Fig 5J - COLDER assay of hPADI6 variants and hPADI4 with BAEE
	Absorbance at 540 nm
		Buffer	hPADI6	hPADI6-N598A	hPADI6-E670A-D673A	hPADI6-R355A	hPADI6-R355A-N598A	hPADI6-R355A-E670A-D673A	hPADI4
	Replicate 1	0.247	0.279	0.312	0.287	0.291	0.274	0.228	1.291
		0.24	0.274	0.306	0.303	0.298	0.282	0.222	1.697
		0.229	0.274	0.296	0.296	0.287	0.265	0.217	1.751
	Replicate 2	0.267	0.308	0.321	0.329	0.322	0.284	0.27	1.923
		0.254	0.293	0.326	0.361	0.362	0.351	0.326	1.766
		0.323	0.359	0.37	0.369	0.359	0.338	0.32	1.82

## Sheet: Fig 6B
	Figure 6B - FoldX dimer biallelic bamage scores
	FoldX_dimer scores plotted for each biallelic pairing.
	Early embryonic arrest				Hydatidiform Mole (HM)				Multi locus imprinting disorders (MLID)				gnomAD				primAD
	VariantA	VariantB	foldx_dimer		VariantA	VariantB	foldx_dimer		VariantA	VariantB	foldx_dimer		VariantA	VariantB	foldx_dimer		VariantA	VariantB	foldx_dimer
	S3Qfs*65	C666Lfs*53	1		N598S	R682Q	0.621093		K145E	wt	0.463566		S3R	w	NA		S3G	S3G	NA
	C163R	C163R	0.816683		I599N	I599N	0.704123		R301Q	P433L	0.312273		S3R	w	NA		S3N	S3N	NA
	T187Nfs*48	T187Nfs*4	1						D349G	wt	0.377852		V4M	w	NA		Q12R	Q12R	0.492042
	H211Q	L237Afs*24	0.791275						W356*	P632A	0.831639		R7G	w	NA		D20G	D20G	0.147459
	H211Q	E670Gfs*48	0.791275						T372A	W690*	0.718217		R7*	w	0.5		V28M	V28M	0.307574
	A220E	A220E	0.912752						L375S	D547N	0.566922		R7Q	w	NA		I50V	I50V	0.544391
	L237Afs*24	S336R	0.974209						M477V	P694S	0.63605		A8V	w	0.016395		G52S	G52S	0.336337
	S278Pfs*59	S278Pfs*59	1						D547N	L555Pfs*6	0.654266		M9V	w	0.250144		R55K	R55K	0.157622
	P289L	P632L	0.788303						T669Kfs*85	wt	0.5		M9I	w	0.322435		L57W	L57W	0.376414
	Q324*	G540R	0.765292										Q12R	w	0.246021		V60M	V60M	0.68418
	D349fs*28	P433L	0.772292										Q12H	w	0.016299		I73V	I73V	0.280729
	R352C	R352C	0.859252										S13R	w	0.294822		V85L	V85L	0.210738
	T373P	R570C	0.608437										S13C	w	0.226462		S89L	S89L	0.184084
	L375Ffs*13	L375Ffs*13	1										I14V	w	0.180058		P106A	P106A	0.457335
	Q381*	Q381*	1										I14T	w	0.282263		T114A	T114A	0.330393
	I416T	I416T	0.775647										I15N	w	0.429051		V116L	V116L	0.091275
	R457*	R457*	1										H16Y	w	0.175263		N133S	N133S	0.282263
	W475*	W475*	1										S18Y	w	0.139693		V161A	V161A	0.588686
	S508Qfs*5	S508Qfs*5	1										S18F	w	0.156567		E173K	E173K	NA
	G540R	G540R	0.530585										S21R	w	0.165868		D174N	D174N	NA
	G540R	P632T	0.705081										P22S	w	0.31208		V209L	V209L	0.098754
	E586K	E586K	0.52675										V23I	w	0.180537		K214T	K214T	0.330777
	Q589K	E670Gfs*48	0.876606										V23A	w	0.261074		Q226R	Q226R	0.044295
	I416T	E670Gfs*48	0.887823										H24Y	w	0.033174		T232I	T232I	0.384084
	N598S	R682Q	0.621093										A25V	w	0.336913		T245I	T245I	0.448514
	I599N	I599N	0.704123										V26I	w	0.183797		E268G	E268G	0.216874
													V26F	w	0.055033		V280L	V280L	0.226654
													C27Y	w	0.479386		Q326R	Q326R	0.135187
													C27F	w	0.355226		D330N	D330N	0.458677
													V28A	w	0.331064		D330A	D330A	0.222819
													L29F	w	0.334803		T331A	T331A	0.098562
													T31I	w	0.172387		V343L	V343L	0.213423
													C34R	w	0.124832		L377F	L377F	0.814382
													L37F	w	0.265676		M401V	M401V	0.000959
													G39R	w	0.173922		T405I	T405I	0.517162
													C40Y	w	0.462512		S415A	S415A	0.07977
													A41G	w	0.272675		M420T	M420T	0.604602
													P42L	w	0.127325		P445S	P445S	0.766635
													Q43K	w	0.044007		E448D	E448D	0.344008
													Q46R	w	0.19885		A451T	A451T	0.211122
													H51D	w	0.122148		M452V	M452V	0.580633
													H51R	w	0.169607		S473A	S473A	0.086098
													G52C	w	0.275839		D491E	D491E	0.045446
													S53A	w	0.066059		K497E	K497E	0.436242
													S53F	w	0.018217		K512N	K512N	0.199425
													D59N	w	0.02512		R515Q	R515Q	0.041994
													A61S	w	0.005561		E553D	E553D	0.093576
													A61V	w	0.037488		V580E	V580E	0.316587
													N62H	w	0.125503		I585V	I585V	0.419942
													N62D	w	0.008821		L596M	L596M	0.094535
													T63K	w	0.065772		Q604E	Q604E	0.431064
													T63M	w	0.134324		E645Q	E645Q	0.099904
													E67K	E67K	NA		K657Q	K657Q	0.116779
													A71T	w	0.015724		I674V	I674V	0.120422
													T72A	w	0.132119		V683A	V683A	0.382167
													W74G	w	0.338255		I14M	I14M	0.22512
													P76T	w	0.200959		P22S	P22S	0.624161
													P76S	w	0.211218		L37I	L37I	0.319271
													P80L	w	0.206999		V94M	V94M	0.347459
													T81M	w	0.000575		G105W	G105W	0.892042
													A83T	w	0.176318		A115T	A115T	0.57047
													A83S	w	0.24976		I130L	I130L	0.18255
													M87T	w	0.379866		D167E	D167E	NA
													S89P	w	0.366539		L253F	L253F	0.529626
													S89L	w	0.092042		Q326H	Q326H	0.419559
													P92A	w	0.204794		A382T	A382T	0.460786
													V94M	w	0.17373		D384G	D384G	NA
													V94L	V94L	0.187344		I402L	I402L	0.132311
													A96T	w	0.302781		V437I	V437I	0.391563
													A96E	w	0.13327		Y472F	Y472F	0.331544
													A96G	w	0.195589		N494K	N494K	0.020901
													A96V	w	0.257431		V580G	V580G	0.045638
													K98E	w	0.198274		Q582E	Q582E	0.289933
													K98N	w	0.247651		A610V	A610V	0.590221
													V99F	w	0.438063		K625T	K625T	0.476127
													V99A	w	0.378619		I661V	I661V	0.576222
													S100L	w	0.322914		V683M	V683M	0.079003
													V101A	w	0.403068		H24Y	H24Y	0.066347
													Y104C	w	0.363279		Y82F	Y82F	0.281496
													Y104F	w	0.154842		V85A	V85A	0.76395
													P106T	w	0.357143		Y118F	Y118F	0.104314
													P106H	w	0.33883		I158V	I158V	0.334612
													E108K	w	0.171237		K176N	K176N	NA
													A110T	w	0.191946		T177S	T177S	0.01419
													A110V	w	0.021764		T177A	T177A	0.04698
													P111A	w	0.208246		K178R	K178R	0.107574
													P111L	w	0.27862		V196I	V196I	0.405753
													V112M	w	0.024545		E234Q	E234Q	0.232982
													V112L	w	0.028188		I308V	I308V	0.361457
													V116M	w	0.160403		A382V	A382V	0.536529
													L119V	w	0.228475		D384N	D384N	NA
													I122T	w	0.362225		D458G	D458G	0.038543
													L126P	w	0.478811		H480R	H480R	0.176606
													E127D	w	0.203547		S554N	S554N	0.425312
													I130M	w	0.059923		E670D	E670D	0.012081
													R132C	w	0.130297		I680V	I680V	0.417641
													R132H	w	0.451103		A71T	A71T	0.031448
													N133D	w	0.153116		P286L	P286L	0.467498
													E137Q	w	0.079003		I398V	I398V	0.391371
													E137D	w	0.139789		I402T	I402T	0.569511
													M138L	w	0.103643		A447T	A447T	0.238734
													M138I	w	0.093864		I488V	I488V	0.482646
													S140R	w	0.099616		A551T	A551T	0.447172
													S140G	w	0.058485		V580L	V580L	0.291083
													S140R	w	0.099616		T659A	T659A	0.378715
													D141N	w	0.106424		S140G	S140G	0.11697
													K142E	w	0.2907		I186M	I186M	0.035666
													K147T	w	0.212847		L249P	L249P	0.302205
													I149V	w	0.184468		S441G	S441G	0.499712
													I149T	w	0.15906		Q464R	Q464R	0.150719
													W150*	w	0.5		V481M	V481M	0.37047
													W150*	w	0.5		A509T	A509T	0.144775
													G151S	w	0.411122		R619Q	R619Q	0.186194
													S153R	w	0.069223		G624D	G624D	0.798466
													G154S	w	0.466443		T640A	T640A	0.27977
													G154D	w	0.495686		M87L	M87L	0.01093
													W155*	w	0.5		V209I	V209I	0.372963
													N162K	w	0.279961		S283C	S283C	0.337488
													N164H	w	0.043432		R681H	R681H	0.010163
													N164S	w	0.153979		T575M	T575M	0.159348
													P165S	w	0.186002		A96T	A96T	0.605561
													V168M	w	NA		A243T	A243T	0.412848
													V168A	w	NA		D59N	D59N	0.05024
													G169D	w	NA		D70N	D70N	NA
													Q171*	w	0.5		K147R	K147R	0.008629
													E173K	w	NA		E516D	E516D	0.400767
													E173D	w	NA		L549I	L549I	0.06999
													D174G	w	NA		E173Q	E173Q	NA
													T177I	w	0.015244		T331I	T331I	0.478619
													K179E	w	0.110643		D547N	D547N	0.308533
													I181F	w	0.132599		I15V	I15V	0.488015
													T187R	w	0.081017		K646R	K646R	0.303739
													T187M	T187M	0.666539		L159V	L159V	0.770853
													Q191E	w	0.000767		I122V	I122V	0.489166
													N195S	w	0.190413		V317I	V317I	0.265005
													S200G	w	0.033749		T455A	T455A	0.263087
													C201S	w	0.088878		I14V	I14V	0.360115
													I202T	w	0.332023		E387D	E387D	NA
													R207W	w	0.196453		G39R	G39R	0.347843
													R207Q	R207Q	0.323873		V94L	V94L	0.187344
													L208V	w	0.372675		S230F	S230F	0.078236
													V209I	w	0.186481		E337D	E337D	0.38255
													V209D	w	0.270949		Q582P	Q582P	0.556855
													H211Q	w	0.291275		V259I	V259I	0.371237
													E216G	w	0.338159		Q284E	Q284E	0.054458
													S217L	w	0.346117		K44Q	K44Q	0.256376
													K219T	w	0.043337		Q312H	Q312H	0.922148
													K219N	w	0.181304
													A220V	w	0.265389
													R221K	w	0.07651
													V222I	w	0.193192
													W224R	w	0.175647
													K227R	w	0.003931
													S230A	w	0.060786
													L235F	w	0.473442
													L235F	w	0.473442
													V236E	w	0.410546
													P239S	w	0.362608
													P239L	w	0.301438
													D240N	w	0.04209
													D240G	w	0.136913
													H242R	w	0.260786
													A243T	w	0.206424
													A243P	w	0.28955
													A243S	w	0.171908
													A243V	w	0.063279
													T245N	w	0.192905
													T245S	w	0.178524
													T245I	w	0.224257
													G250R	w	0.394343
													G250W	w	0.40489
													L253V	w	0.301534
													L253S	w	0.391083
													E255G	w	0.299233
													T256N	w	0.048418
													F257L	w	0.286673
													V259I	V259I	0.371237
													V259L	w	0.216874
													A261T	w	0.336817
													I262T	w	0.210834
													A263G	w	0.1442
													A263V	w	0.188303
													P265L	w	0.40163
													A267T	w	0.209012
													E268K	w	0.031256
													S270P	w	0.252061
													S270L	w	0.067881
													I273M	w	0.331352
													S274F	w	0.099041
													V277L	w	0.181783
													S278F	w	0.486961
													S283F	w	0.415436
													D285N	w	0.186386
													D285V	w	0.311697
													P286R	w	0.217449
													P286L	P286L	0.467498
													K295T	w	0.154938
													T297R	w	0.033365
													T297M	w	0.148418
													F300V	w	0.362416
													R301Q	w	0.039981
													V302L	w	0.386673
													C305Y	w	0.488878
													V306I	w	0.218504
													F307L	w	0.280537
													I308V	w	0.180728
													C310S	w	0.191851
													T311I	w	0.348898
													Q312*	w	0.5
													L315P	w	0.438543
													V317I	w	0.132502
													V317A	w	0.376893
													Y318H	w	0.350911
													R321G	w	0.305369
													E322D	w	0.179578
													Q324H	w	0.081112
													L325M	w	0.192234
													Q326H	w	0.20978
													V329A	w	0.242186
													D330N	w	0.229339
													T331A	w	0.049281
													T331I	w	0.23931
													V332M	w	0.074401
													T333M	w	0.190316
													K338*	w	0.5
													S339N	w	0.36932
													S339R	w	0.425887
													N340D	w	0.068169
													N340K	w	0.179003
													S341C	w	0.158006
													S341R	w	0.472291
													Q342H	w	0.189261
													V343L	w	0.106712
													A344T	w	0.091947
													S345F	w	0.049185
													P350L	w	0.181879
													R352C	w	0.429626
													R352H	w	0.418312
													L353Q	w	0.076318
													G354S	w	0.451582
													R355W	w	0.162704
													R355M	w	0.094151
													L357I	w	0.405178
													Q358R	w	0.123873
													A362G	w	0.263854
													A362V	w	0.233366
													C364R	w	0.488494
													H370Q	w	0.061841
													T372I	w	0.108245
													T373M	w	0.21093
													L375S	w	0.412656
													I376L	w	0.24046
													I376V	w	0.135091
													D378N	w	0.34372
													T379I	w	0.010547
													P380S	w	0.373922
													P380R	w	0.232119
													Q381R	w	0.03001
													A383T	w	NA
													D384N	D384N	NA
													D384H	w	NA
													D384Y	w	NA
													D386N	w	NA
													D386E	w	NA
													F388L	w	NA
													P389A	w	NA
													M390V	w	0.265005
													S395N	w	0.254267
													P396L	w	0.196644
													I398V	w	0.195686
													Y400*	w	0.5
													M401T	w	0.265867
													Q403R	w	0.00815
													D407E	w	0.245446
													H408R	w	0.070374
													H408Q	w	0.055129
													I416T	w	0.387823
													L419R	w	0.431352
													M420T	w	0.302301
													V427I	w	0.036625
													V427A	w	0.293672
													K430R	w	0.008725
													E431D	w	0.201917
													P433L	w	0.272292
													R436K	w	0.221381
													R436T	w	0.406999
													V437I	w	0.195781
													L438F	w	0.427325
													I439F	w	0.474401
													I439T	w	0.411506
													S442T	w	0.017929
													P445S	w	0.383317
													S446G	w	0.020901
													S446N	w	0.192714
													S446R	w	0.101343
													A447T	w	0.119367
													E448G	w	0.213902
													E448D	w	0.172004
													R450W	w	0.321189
													R450Q	w	0.393481
													A451P	w	0.271045
													S453N	w	0.477277
													R457*	w	0.5
													R457Q	w	0.309876
													D458H	w	0.207382
													L460P	w	0.477085
													Q466E	w	0.412177
													M477V	w	0.323394
													G479S	w	0.454267
													G479V	w	0.481783
													V481M	w	0.185235
													M485I	w	0.401342
													C486*	w	0.5
													I488V	w	0.241323
													P489T	w	0.339789
													D492N	w	0.015915
													N494K	w	0.01045
													E495K	w	0.121093
													K498M	w	0.126845
													G499D	w	0.448418
													L504P	w	0.463471
													A505T	w	0.339406
													S508G	w	0.214765
													C510Y	w	0.397124
													K512*	w	0.5
													F514L	w	0.248418
													R515G	w	0.291179
													R515*	w	0.5
													R515Q	w	0.020997
													K517R	w	0.232886
													K517I	w	0.092714
													G521V	w	0.439406
													D524N	w	0.009204
													A525T	w	0.292426
													D529N	w	0.052733
													E530K	w	0.089837
													E530D	w	0.008341
													R532G	w	0.071332
													A533T	w	0.041419
													A533G	w	0.03557
													L536F	w	0.408054
													G540R	w	0.265292
													E542K	w	0.056951
													A543T	w	0.094919
													A543V	w	0.12023
													D547N	w	0.154267
													Q548K	w	0.07814
													Q548E	w	0.002014
													L549F	w	0.421285
													A551V	w	0.243049
													S554N	w	0.212656
													Q558*	w	0.5
													N559S	w	0.358198
													Y561H	w	0.364333
													V562M	w	0.243432
													K564R	w	0.175743
													R570S	w	0.340268
													R570C	w	0.341035
													R570H	w	0.445254
													I572V	w	0.266443
													T575R	w	0.133077
													T575M	w	0.079674
													G578S	w	0.421669
													L579V	L579V	0.838734
													E581K	w	0.154458
													Q582*	w	0.5
													Q582H	w	0.17766
													E586K	w	0.263375
													E586G	w	0.316299
													L590M	w	0.041036
													L590V	w	0.283605
													F591L	w	0.281112
													C592F	w	0.193384
													N598D	w	0.022915
													D602Y	w	0.012847
													D602E	w	0.105177
													Q603K	w	0.135379
													Q603E	w	0.131352
													Q603R	w	0.089166
													Q604P	w	0.430585
													P605L	w	0.24372
													K606T	w	0.185331
													R607T	w	0.322627
													A610V	w	0.29511
													P612L	w	0.324928
													F614Y	w	0.046596
													L617M	w	0.173825
													L617V	w	0.355992
													R619W	w	0.028571
													R619Q	w	0.093097
													R619L	w	0.145063
													M620L	M620L	0.169319
													N626S	w	0.302876
													I629T	w	0.371428
													K631R	w	0.080537
													P632T	w	0.439789
													P632A	w	0.331639
													P632L	w	0.408725
													G634R	w	0.49674
													K638R	w	0.071621
													T640N	w	0.17536
													T640I	w	0.077373
													K646N	w	0.286961
													L651M	w	0.228188
													P653T	w	0.336242
													P653L	w	0.2628
													L654Q	w	0.249568
													G655R	w	0.403355
													G655D	w	0.416971
													F656C	w	0.401534
													C658F	w	0.152061
													T659I	w	0.255705
													I661V	w	0.288111
													N662D	w	0.122819
													N662S	w	0.211122
													D663G	w	0.206232
													V671I	V671I	0.383317
													G672R	w	0.289933
													D673G	w	0.042473
													I674L	w	0.061936
													A676S	w	0.161841
													C677G	w	0.412272
													R681C	w	0.216539
													R681H	w	0.005082
													R682W	w	0.448514
													R682Q	w	0.408629
													V683L	w	0.025887
													P684T	w	0.392522
													P684S	w	0.328955
													P684H	w	0.358006
													W690G	w	0.434036
													K691R	w	0.144103
													K691N	w	0.207095
													M692I	w	0.236817
													P694S	w	0.312656

## Sheet: Fig 6C
	Figure 6C - Performance of biallelic damage scores as measured by ROC AUC, whereby a value of 1 indicates perfect discrimination, and 0.5 would be expected for random chance
	FoldX Biallelic Structural Damage (Dimer)	FoldX Biallelic Structural Damage (Monomer)	EVE	MetaRNN	VARITY_R	AlphaMissense	ESM-1v
	0.88	0.81	0.81	0.79	0.74	0.71	0.68

## Sheet: S1D Fig
	S1D Fig - hPADI6 gel filtration chromatogram
	mL	Absorbance
	-0.007358	0.110895
	-0.004028	1.12949
	-0.000699	1.10508
	0.002631	1.09697
	0.00596	1.09447
	0.00929	1.09065
	0.012619	1.08621
	0.015949	1.08118
	0.019278	1.0743
	0.022608	1.06465
	0.025937	1.05299
	0.029267	1.04043
	0.032596	1.02685
	0.035925	1.01281
	0.039255	1.00025
	0.042584	0.99186
	0.045914	0.990591
	0.049243	0.997071
	0.052573	1.00796
	0.055902	1.01972
	0.059232	1.03047
	0.062561	1.04021
	0.065891	1.04971
	0.06922	1.05724
	0.07255	1.06218
	0.075879	1.06462
	0.079209	1.0646
	0.082538	1.06105
	0.085868	1.05648
	0.089197	1.04962
	0.092527	1.04328
	0.095856	1.03667
	0.099186	1.03115
	0.102515	1.02667
	0.105845	1.02565
	0.109174	1.02604
	0.112504	1.02757
	0.115833	1.02935
	0.119163	1.03015
	0.122492	1.02946
	0.125822	1.02502
	0.129151	1.01453
	0.132481	0.995043
	0.13581	0.969857
	0.13914	0.943597
	0.142469	0.918387
	0.145799	0.893953
	0.149128	0.870174
	0.152458	0.847476
	0.155787	0.827248
	0.159117	0.810298
	0.162446	0.795838
	0.165776	0.783071
	0.169105	0.771527
	0.172435	0.761681
	0.175764	0.753512
	0.179094	0.747023
	0.182423	0.742241
	0.185753	0.73963
	0.189082	0.742353
	0.192412	0.739187
	0.195741	0.735461
	0.199071	0.7332
	0.2024	0.732006
	0.20573	0.731552
	0.209059	0.731086
	0.212389	0.730389
	0.215718	0.731307
	0.219047	0.73339
	0.222377	0.736286
	0.225706	0.739541
	0.229036	0.742422
	0.232365	0.747049
	0.235695	0.751556
	0.239024	0.756164
	0.242354	0.759613
	0.245683	0.764811
	0.249013	0.771433
	0.252342	0.778201
	0.255672	0.785501
	0.259001	0.791916
	0.262331	0.797786
	0.26566	0.803983
	0.26899	0.809209
	0.272319	0.808269
	0.275649	0.813554
	0.278978	0.818692
	0.282308	0.824288
	0.285637	0.829217
	0.288967	0.834591
	0.292296	0.83987
	0.295626	0.845911
	0.298955	0.850352
	0.302285	0.854154
	0.305614	0.857556
	0.308944	0.860564
	0.312273	0.862953
	0.315603	0.86483
	0.318932	0.866593
	0.322262	0.868683
	0.325591	0.871107
	0.328921	0.872254
	0.33225	0.873137
	0.33558	0.873734
	0.338909	0.874294
	0.342239	0.874487
	0.345568	0.876121
	0.348898	0.87563
	0.352227	0.873825
	0.355557	0.874338
	0.358886	0.8731
	0.362216	0.873111
	0.365545	0.872368
	0.368875	0.871763
	0.372204	0.869926
	0.375534	0.86869
	0.378863	0.866982
	0.382193	0.865899
	0.385522	0.864943
	0.388852	0.862902
	0.392181	0.861372
	0.395511	0.862725
	0.39884	0.86276
	0.402169	0.861243
	0.405499	0.860234
	0.408828	0.858196
	0.412158	0.855675
	0.415487	0.852731
	0.418817	0.851011
	0.422146	0.849325
	0.425476	0.847184
	0.428805	0.844838
	0.432135	0.842841
	0.435464	0.842562
	0.438794	0.840301
	0.442123	0.839668
	0.445453	0.837276
	0.448782	0.835235
	0.452112	0.83373
	0.455441	0.83248
	0.458771	0.830514
	0.4621	0.828654
	0.46543	0.827581
	0.468759	0.826776
	0.472089	0.82735
	0.475418	0.826785
	0.478748	0.82408
	0.482077	0.821215
	0.485407	0.820397
	0.488736	0.818505
	0.492066	0.818237
	0.495395	0.817935
	0.498725	0.818211
	0.502054	0.817626
	0.505384	0.816948
	0.508713	0.816091
	0.512043	0.814756
	0.515372	0.814831
	0.518702	0.812902
	0.522031	0.810912
	0.525361	0.809616
	0.52869	0.8096
	0.53202	0.808751
	0.535349	0.808138
	0.538679	0.807329
	0.542008	0.806896
	0.545338	0.806107
	0.548667	0.804803
	0.551997	0.803888
	0.555326	0.802434
	0.558656	0.801733
	0.561985	0.800378
	0.565315	0.799458
	0.568644	0.799154
	0.571974	0.797617
	0.575303	0.794833
	0.578633	0.794169
	0.581962	0.793305
	0.585292	0.792276
	0.588621	0.790592
	0.59195	0.789791
	0.59528	0.788442
	0.598609	0.786042
	0.601939	0.78459
	0.605268	0.783725
	0.608598	0.782298
	0.611927	0.780517
	0.615257	0.779242
	0.618586	0.776762
	0.621916	0.775107
	0.625245	0.773768
	0.628575	0.772168
	0.631904	0.77055
	0.635234	0.768622
	0.638563	0.766442
	0.641893	0.764434
	0.645222	0.76229
	0.648552	0.761708
	0.651881	0.760693
	0.655211	0.759833
	0.65854	0.759795
	0.66187	0.758551
	0.665199	0.75641
	0.668529	0.754552
	0.671858	0.753749
	0.675188	0.752424
	0.678517	0.751208
	0.681847	0.750364
	0.685176	0.749531
	0.688506	0.747667
	0.691835	0.746675
	0.695165	0.745206
	0.698494	0.743935
	0.701824	0.744037
	0.705153	0.744185
	0.708483	0.743984
	0.711812	0.74296
	0.715142	0.742487
	0.718471	0.74183
	0.721801	0.741275
	0.72513	0.740088
	0.72846	0.739733
	0.731789	0.737945
	0.735119	0.735102
	0.738448	0.735124
	0.741778	0.733288
	0.745107	0.732133
	0.748437	0.730837
	0.751766	0.729476
	0.755096	0.728371
	0.758425	0.727125
	0.761755	0.726213
	0.765084	0.724648
	0.768413	0.724038
	0.771743	0.723681
	0.775073	0.723194
	0.778402	0.722684
	0.781731	0.720914
	0.785061	0.71974
	0.78839	0.718235
	0.79172	0.716419
	0.795049	0.714887
	0.798379	0.714256
	0.801708	0.713238
	0.805038	0.712215
	0.808367	0.711535
	0.811697	0.711024
	0.815026	0.71106
	0.818356	0.711373
	0.821685	0.708736
	0.825015	0.708873
	0.828344	0.706862
	0.831674	0.706452
	0.835003	0.705328
	0.838333	0.704733
	0.841662	0.704534
	0.844992	0.703642
	0.848321	0.702573
	0.851651	0.70177
	0.85498	0.701111
	0.85831	0.700058
	0.861639	0.699315
	0.864969	0.698553
	0.868298	0.696866
	0.871628	0.695399
	0.874957	0.693597
	0.878287	0.692795
	0.881616	0.691859
	0.884946	0.690373
	0.888275	0.689146
	0.891605	0.688925
	0.894934	0.687584
	0.898264	0.686393
	0.901593	0.685782
	0.904923	0.685929
	0.908252	0.685072
	0.911582	0.685764
	0.914911	0.684457
	0.918241	0.683354
	0.92157	0.681783
	0.9249	0.67991
	0.928229	0.67847
	0.931559	0.677759
	0.934888	0.676444
	0.938218	0.675402
	0.941547	0.673857
	0.944877	0.672486
	0.948206	0.672818
	0.951536	0.672291
	0.954865	0.671731
	0.958194	0.671508
	0.961524	0.672183
	0.964853	0.671147
	0.968183	0.669769
	0.971512	0.668828
	0.974842	0.667347
	0.978171	0.667026
	0.981501	0.666564
	0.98483	0.665885
	0.98816	0.664453
	0.991489	0.663086
	0.994819	0.660186
	0.998148	0.660331
	1.00148	0.660191
	1.00481	0.659922
	1.00814	0.659362
	1.01147	0.65874
	1.0148	0.658628
	1.01812	0.657359
	1.02146	0.655847
	1.02478	0.654128
	1.02811	0.652894
	1.03144	0.651954
	1.03477	0.65199
	1.0381	0.651109
	1.04143	0.650824
	1.04476	0.649195
	1.04809	0.648172
	1.05142	0.647954
	1.05475	0.648036
	1.05808	0.647308
	1.06141	0.648099
	1.06474	0.64733
	1.06807	0.645743
	1.0714	0.645679
	1.07473	0.645976
	1.07806	0.646829
	1.08139	0.645521
	1.08472	0.645239
	1.08804	0.645009
	1.09137	0.644898
	1.0947	0.645705
	1.09803	0.644965
	1.10136	0.645495
	1.10469	0.646388
	1.10802	0.646981
	1.11135	0.647514
	1.11468	0.646916
	1.11801	0.648225
	1.12134	0.647992
	1.12467	0.647584
	1.128	0.646836
	1.13133	0.647138
	1.13466	0.647191
	1.13799	0.645611
	1.14132	0.644777
	1.14465	0.643917
	1.14798	0.643805
	1.15131	0.644426
	1.15463	0.644957
	1.15796	0.643626
	1.16129	0.643092
	1.16462	0.643364
	1.16795	0.643339
	1.17128	0.642457
	1.17461	0.64313
	1.17794	0.642007
	1.18127	0.641788
	1.1846	0.641257
	1.18793	0.640588
	1.19126	0.640351
	1.19459	0.639893
	1.19792	0.639134
	1.20125	0.636645
	1.20458	0.636912
	1.20791	0.636998
	1.21124	0.637163
	1.21456	0.636459
	1.21789	0.636131
	1.22122	0.636606
	1.22455	0.637256
	1.22788	0.636529
	1.23121	0.636049
	1.23454	0.635328
	1.23787	0.63426
	1.2412	0.634797
	1.24453	0.634583
	1.24786	0.633295
	1.25119	0.633125
	1.25452	0.632728
	1.25785	0.631909
	1.26118	0.631894
	1.26451	0.632576
	1.26784	0.633047
	1.27117	0.633231
	1.2745	0.632933
	1.27783	0.632812
	1.28116	0.632721
	1.28449	0.632323
	1.28781	0.632367
	1.29114	0.63193
	1.29447	0.63155
	1.2978	0.632131
	1.30113	0.632235
	1.30446	0.631983
	1.30779	0.630742
	1.31112	0.629017
	1.31445	0.628081
	1.31778	0.627656
	1.32111	0.627915
	1.32444	0.628312
	1.32777	0.628533
	1.3311	0.629131
	1.33443	0.629227
	1.33776	0.62976
	1.34109	0.629912
	1.34442	0.629727
	1.34774	0.629357
	1.35107	0.629179
	1.3544	0.628698
	1.35773	0.62891
	1.36106	0.629225
	1.36439	0.629312
	1.36772	0.629143
	1.37105	0.629042
	1.37438	0.628811
	1.37771	0.628865
	1.38104	0.627705
	1.38437	0.627633
	1.3877	0.627883
	1.39103	0.629072
	1.39436	0.630649
	1.39769	0.63094
	1.40102	0.630732
	1.40435	0.631017
	1.40768	0.630178
	1.41101	0.630341
	1.41433	0.630784
	1.41766	0.630856
	1.42099	0.63102
	1.42432	0.630534
	1.42765	0.630198
	1.43098	0.62933
	1.43431	0.628497
	1.43764	0.627733
	1.44097	0.627776
	1.4443	0.627384
	1.44763	0.627935
	1.45096	0.628454
	1.45429	0.627875
	1.45762	0.62813
	1.46095	0.628758
	1.46428	0.630091
	1.46761	0.629885
	1.47094	0.629498
	1.47427	0.629065
	1.47759	0.629306
	1.48093	0.629463
	1.48425	0.628884
	1.48758	0.62841
	1.49091	0.628499
	1.49424	0.62789
	1.49757	0.6273
	1.5009	0.626889
	1.50423	0.625894
	1.50756	0.625508
	1.51089	0.625345
	1.51422	0.625662
	1.51755	0.625571
	1.52088	0.625942
	1.52421	0.626022
	1.52754	0.626043
	1.53087	0.62521
	1.5342	0.624542
	1.53753	0.623537
	1.54086	0.622834
	1.54418	0.620938
	1.54751	0.619108
	1.55084	0.6182
	1.55417	0.617288
	1.5575	0.616249
	1.56083	0.614893
	1.56416	0.614162
	1.56749	0.614215
	1.57082	0.613679
	1.57415	0.612405
	1.57748	0.612249
	1.58081	0.611982
	1.58414	0.611121
	1.58747	0.610405
	1.5908	0.609903
	1.59413	0.610098
	1.59746	0.609569
	1.60079	0.608699
	1.60412	0.608274
	1.60745	0.607833
	1.61078	0.607692
	1.6141	0.607501
	1.61743	0.607581
	1.62076	0.607782
	1.62409	0.607233
	1.62742	0.608652
	1.63075	0.609852
	1.63408	0.61026
	1.63741	0.610552
	1.64074	0.610847
	1.64407	0.610862
	1.6474	0.611351
	1.65073	0.612064
	1.65406	0.612023
	1.65739	0.612075
	1.66072	0.61178
	1.66405	0.612035
	1.66738	0.61242
	1.67071	0.613205
	1.67403	0.614062
	1.67736	0.613202
	1.68069	0.61342
	1.68402	0.613723
	1.68735	0.612689
	1.69068	0.611962
	1.69401	0.611186
	1.69734	0.611291
	1.70067	0.611552
	1.704	0.611789
	1.70733	0.613021
	1.71066	0.612882
	1.71399	0.611483
	1.71732	0.610753
	1.72065	0.611569
	1.72398	0.612289
	1.72731	0.613187
	1.73064	0.613378
	1.73397	0.613118
	1.7373	0.612558
	1.74063	0.612045
	1.74395	0.612255
	1.74728	0.612351
	1.75061	0.612373
	1.75394	0.612349
	1.75727	0.61194
	1.7606	0.612819
	1.76393	0.613057
	1.76726	0.614189
	1.77059	0.616136
	1.77392	0.616994
	1.77725	0.617735
	1.78058	0.618397
	1.78391	0.617825
	1.78724	0.617322
	1.79057	0.616565
	1.7939	0.616914
	1.79723	0.618039
	1.80056	0.618711
	1.80388	0.618306
	1.80722	0.617642
	1.81054	0.616938
	1.81387	0.616662
	1.8172	0.616763
	1.82053	0.617603
	1.82386	0.618516
	1.82719	0.618351
	1.83052	0.618605
	1.83385	0.618822
	1.83718	0.619363
	1.84051	0.619895
	1.84384	0.619601
	1.84717	0.619173
	1.8505	0.618336
	1.85383	0.618
	1.85716	0.618029
	1.86049	0.618609
	1.86382	0.618766
	1.86715	0.619509
	1.87048	0.620636
	1.8738	0.621938
	1.87713	0.621709
	1.88046	0.621505
	1.88379	0.621882
	1.88712	0.622583
	1.89045	0.623223
	1.89378	0.623525
	1.89711	0.62353
	1.90044	0.62287
	1.90377	0.62226
	1.9071	0.62362
	1.91043	0.625009
	1.91376	0.625279
	1.91709	0.625127
	1.92042	0.62493
	1.92375	0.624633
	1.92708	0.624761
	1.93041	0.624865
	1.93373	0.625344
	1.93707	0.62536
	1.94039	0.62513
	1.94372	0.623869
	1.94705	0.622906
	1.95038	0.622497
	1.95371	0.62186
	1.95704	0.621184
	1.96037	0.622002
	1.9637	0.62251
	1.96703	0.622539
	1.97036	0.62223
	1.97369	0.621868
	1.97702	0.622103
	1.98035	0.622794
	1.98368	0.623782
	1.98701	0.624489
	1.99034	0.623714
	1.99367	0.622915
	1.997	0.622376
	2.00033	0.622708
	2.00366	0.623255
	2.00698	0.623879
	2.01031	0.624525
	2.01364	0.625676
	2.01697	0.626105
	2.0203	0.625776
	2.02363	0.625383
	2.02696	0.626223
	2.03029	0.626819
	2.03362	0.627425
	2.03695	0.628536
	2.04028	0.628294
	2.04361	0.627092
	2.04694	0.626237
	2.05027	0.625804
	2.0536	0.625391
	2.05693	0.62515
	2.06026	0.624838
	2.06359	0.624289
	2.06691	0.623801
	2.07024	0.623562
	2.07357	0.62327
	2.0769	0.622712
	2.08023	0.622098
	2.08356	0.621412
	2.08689	0.620674
	2.09022	0.620086
	2.09355	0.619123
	2.09688	0.618343
	2.10021	0.61817
	2.10354	0.618276
	2.10687	0.618935
	2.1102	0.61917
	2.11353	0.6193
	2.11686	0.619127
	2.12019	0.618555
	2.12352	0.618811
	2.12685	0.619565
	2.13017	0.620017
	2.1335	0.620169
	2.13683	0.620211
	2.14016	0.620872
	2.14349	0.621439
	2.14682	0.621493
	2.15015	0.621598
	2.15348	0.621917
	2.15681	0.622557
	2.16014	0.62338
	2.16347	0.623902
	2.1668	0.62435
	2.17013	0.624528
	2.17346	0.624482
	2.17679	0.624902
	2.18012	0.624817
	2.18345	0.624211
	2.18678	0.624404
	2.19011	0.624498
	2.19344	0.623741
	2.19677	0.622974
	2.2001	0.623101
	2.20342	0.623857
	2.20675	0.624373
	2.21008	0.623763
	2.21341	0.623221
	2.21674	0.62339
	2.22007	0.624007
	2.2234	0.623902
	2.22673	0.623413
	2.23006	0.622809
	2.23339	0.622468
	2.23672	0.622425
	2.24005	0.621534
	2.24338	0.620602
	2.24671	0.6198
	2.25004	0.619049
	2.25337	0.619187
	2.2567	0.619491
	2.26003	0.619387
	2.26335	0.619144
	2.26668	0.618798
	2.27001	0.617828
	2.27334	0.616975
	2.27667	0.616725
	2.28	0.61695
	2.28333	0.617293
	2.28666	0.616825
	2.28999	0.615653
	2.29332	0.615117
	2.29665	0.615224
	2.29998	0.615277
	2.30331	0.615069
	2.30664	0.614947
	2.30997	0.614888
	2.3133	0.614919
	2.31663	0.61476
	2.31996	0.614142
	2.32329	0.614261
	2.32661	0.614323
	2.32994	0.614463
	2.33327	0.61484
	2.3366	0.614463
	2.33993	0.613979
	2.34326	0.61395
	2.34659	0.613731
	2.34992	0.61371
	2.35325	0.61411
	2.35658	0.61434
	2.35991	0.614263
	2.36324	0.613634
	2.36657	0.612132
	2.3699	0.610633
	2.37323	0.610457
	2.37656	0.610215
	2.37989	0.610075
	2.38322	0.610028
	2.38655	0.609466
	2.38988	0.608885
	2.39321	0.608491
	2.39654	0.608628
	2.39986	0.608602
	2.40319	0.60829
	2.40652	0.60807
	2.40985	0.608242
	2.41318	0.608455
	2.41651	0.608344
	2.41984	0.608458
	2.42317	0.608344
	2.4265	0.607836
	2.42983	0.608055
	2.43316	0.608067
	2.43649	0.607637
	2.43982	0.607249
	2.44315	0.607104
	2.44648	0.607576
	2.44981	0.608061
	2.45314	0.608863
	2.45647	0.609324
	2.4598	0.609529
	2.46312	0.609144
	2.46645	0.608138
	2.46978	0.607554
	2.47311	0.60722
	2.47644	0.607072
	2.47977	0.606848
	2.4831	0.607311
	2.48643	0.608088
	2.48976	0.608176
	2.49309	0.607903
	2.49642	0.607289
	2.49975	0.606459
	2.50308	0.605284
	2.50641	0.604417
	2.50974	0.604269
	2.51307	0.603199
	2.5164	0.602692
	2.51973	0.602813
	2.52305	0.602953
	2.52638	0.60307
	2.52971	0.602495
	2.53304	0.601735
	2.53637	0.601306
	2.5397	0.600546
	2.54303	0.600223
	2.54636	0.600162
	2.54969	0.600451
	2.55302	0.60072
	2.55635	0.600363
	2.55968	0.599793
	2.56301	0.599766
	2.56634	0.598836
	2.56967	0.597379
	2.573	0.596257
	2.57633	0.595255
	2.57966	0.594846
	2.58299	0.595172
	2.58632	0.596124
	2.58964	0.59669
	2.59298	0.596962
	2.5963	0.597444
	2.59963	0.597119
	2.60296	0.597022
	2.60629	0.59685
	2.60962	0.596553
	2.61295	0.596414
	2.61628	0.596202
	2.61961	0.596169
	2.62294	0.59591
	2.62627	0.595471
	2.6296	0.595231
	2.63293	0.59479
	2.63626	0.594819
	2.63959	0.59528
	2.64292	0.5957
	2.64625	0.595422
	2.64958	0.595209
	2.65291	0.595492
	2.65624	0.596088
	2.65956	0.596729
	2.66289	0.597154
	2.66622	0.596979
	2.66955	0.595765
	2.67288	0.59509
	2.67621	0.594555
	2.67954	0.594273
	2.68287	0.594457
	2.6862	0.594252
	2.68953	0.594069
	2.69286	0.594265
	2.69619	0.594403
	2.69952	0.594596
	2.70285	0.594236
	2.70618	0.595036
	2.70951	0.595413
	2.71284	0.595266
	2.71617	0.595391
	2.7195	0.595544
	2.72282	0.595581
	2.72615	0.595864
	2.72948	0.595166
	2.73281	0.594452
	2.73614	0.59429
	2.73947	0.593582
	2.7428	0.593194
	2.74613	0.593115
	2.74946	0.592844
	2.75279	0.593335
	2.75612	0.593627
	2.75945	0.59386
	2.76278	0.593693
	2.76611	0.593262
	2.76944	0.593088
	2.77277	0.593501
	2.7761	0.594045
	2.77943	0.594725
	2.78276	0.594974
	2.78608	0.59544
	2.78941	0.594553
	2.79274	0.594636
	2.79607	0.595489
	2.7994	0.596577
	2.80273	0.596483
	2.80606	0.595595
	2.80939	0.595289
	2.81272	0.595668
	2.81605	0.596652
	2.81938	0.597134
	2.82271	0.597566
	2.82604	0.597963
	2.82937	0.598046
	2.8327	0.598486
	2.83603	0.598497
	2.83936	0.59876
	2.84269	0.598845
	2.84602	0.599063
	2.84935	0.599872
	2.85268	0.599852
	2.856	0.599075
	2.85933	0.59851
	2.86266	0.59739
	2.86599	0.597325
	2.86932	0.596902
	2.87265	0.596909
	2.87598	0.596344
	2.87931	0.59582
	2.88264	0.595223
	2.88597	0.594895
	2.8893	0.595302
	2.89263	0.595183
	2.89596	0.595118
	2.89929	0.594821
	2.90262	0.594702
	2.90595	0.594385
	2.90928	0.594256
	2.91261	0.594275
	2.91594	0.59301
	2.91927	0.591987
	2.92259	0.591116
	2.92592	0.590948
	2.92925	0.590177
	2.93258	0.588979
	2.93591	0.588854
	2.93924	0.588657
	2.94257	0.587093
	2.9459	0.586679
	2.94923	0.587065
	2.95256	0.586864
	2.95589	0.586876
	2.95922	0.587254
	2.96255	0.587299
	2.96588	0.586904
	2.96921	0.586736
	2.97254	0.586802
	2.97587	0.586321
	2.9792	0.586245
	2.98252	0.586566
	2.98585	0.586238
	2.98918	0.586054
	2.99251	0.584961
	2.99584	0.584094
	2.99917	0.585294
	3.0025	0.585994
	3.00583	0.584848
	3.00916	0.584066
	3.01249	0.5845
	3.01582	0.58535
	3.01915	0.584593
	3.02248	0.584797
	3.02581	0.585876
	3.02914	0.585665
	3.03247	0.584094
	3.0358	0.583394
	3.03913	0.583124
	3.04246	0.582645
	3.04578	0.582118
	3.04912	0.581704
	3.05244	0.580869
	3.05577	0.579767
	3.0591	0.578995
	3.06243	0.578631
	3.06576	0.578518
	3.06909	0.57809
	3.07242	0.577979
	3.07575	0.57925
	3.07908	0.579643
	3.08241	0.579251
	3.08574	0.578361
	3.08907	0.579989
	3.0924	0.580192
	3.09573	0.579529
	3.09906	0.578957
	3.10239	0.579396
	3.10572	0.578778
	3.10905	0.577232
	3.11238	0.576776
	3.11571	0.576481
	3.11903	0.576747
	3.12236	0.575264
	3.12569	0.574369
	3.12902	0.574108
	3.13235	0.573878
	3.13568	0.573127
	3.13901	0.57281
	3.14234	0.572644
	3.14567	0.572122
	3.149	0.571582
	3.15233	0.571389
	3.15566	0.571323
	3.15899	0.56985
	3.16232	0.568927
	3.16565	0.568561
	3.16898	0.568316
	3.17231	0.566909
	3.17564	0.565795
	3.17896	0.565604
	3.18229	0.564883
	3.18562	0.563088
	3.18895	0.562914
	3.19228	0.563696
	3.19561	0.563352
	3.19894	0.563324
	3.20227	0.563334
	3.2056	0.564413
	3.20893	0.564896
	3.21226	0.564231
	3.21559	0.563433
	3.21892	0.563531
	3.22225	0.563814
	3.22558	0.564228
	3.22891	0.564094
	3.23224	0.563203
	3.23557	0.562659
	3.2389	0.562027
	3.24222	0.56159
	3.24555	0.561534
	3.24888	0.561335
	3.25221	0.560899
	3.25554	0.56101
	3.25887	0.561833
	3.2622	0.562371
	3.26553	0.562393
	3.26886	0.563202
	3.27219	0.563343
	3.27552	0.56282
	3.27885	0.563392
	3.28218	0.563602
	3.28551	0.56308
	3.28884	0.562511
	3.29217	0.562145
	3.2955	0.561986
	3.29883	0.563057
	3.30216	0.563341
	3.30549	0.563897
	3.30882	0.564447
	3.31215	0.565124
	3.31547	0.565461
	3.3188	0.565663
	3.32213	0.56613
	3.32546	0.566335
	3.32879	0.56678
	3.33212	0.566408
	3.33545	0.567896
	3.33878	0.56827
	3.34211	0.568221
	3.34544	0.567883
	3.34877	0.568546
	3.3521	0.569884
	3.35543	0.571145
	3.35876	0.572385
	3.36209	0.57235
	3.36542	0.572801
	3.36875	0.572439
	3.37208	0.573135
	3.37541	0.574283
	3.37873	0.575202
	3.38206	0.573906
	3.38539	0.574277
	3.38872	0.574432
	3.39205	0.573998
	3.39538	0.573168
	3.39871	0.574048
	3.40204	0.574462
	3.40537	0.574516
	3.4087	0.575079
	3.41203	0.575092
	3.41536	0.574344
	3.41869	0.573205
	3.42202	0.57329
	3.42535	0.57258
	3.42868	0.572234
	3.43201	0.571985
	3.43534	0.571735
	3.43866	0.570579
	3.44199	0.56996
	3.44532	0.570836
	3.44865	0.571469
	3.45198	0.572146
	3.45531	0.571883
	3.45864	0.571518
	3.46197	0.571289
	3.4653	0.571599
	3.46863	0.571399
	3.47196	0.571043
	3.47529	0.570543
	3.47862	0.570983
	3.48195	0.569133
	3.48528	0.568786
	3.48861	0.568797
	3.49194	0.568963
	3.49527	0.56806
	3.4986	0.568681
	3.50193	0.568541
	3.50526	0.568039
	3.50859	0.568263
	3.51191	0.568896
	3.51524	0.569058
	3.51857	0.569217
	3.5219	0.569234
	3.52523	0.568799
	3.52856	0.568003
	3.53189	0.566149
	3.53522	0.566382
	3.53855	0.566769
	3.54188	0.565843
	3.54521	0.565667
	3.54854	0.566499
	3.55187	0.567058
	3.5552	0.567699
	3.55853	0.568272
	3.56186	0.567425
	3.56519	0.567963
	3.56852	0.567529
	3.57185	0.56635
	3.57518	0.566471
	3.5785	0.566712
	3.58183	0.566746
	3.58516	0.566714
	3.58849	0.567343
	3.59182	0.567566
	3.59515	0.56693
	3.59848	0.566087
	3.60181	0.564945
	3.60514	0.565044
	3.60847	0.565381
	3.6118	0.56525
	3.61513	0.566317
	3.61846	0.565877
	3.62179	0.565276
	3.62512	0.566505
	3.62845	0.566929
	3.63178	0.566995
	3.6351	0.566464
	3.63843	0.566373
	3.64176	0.566247
	3.64509	0.566496
	3.64842	0.567895
	3.65175	0.568816
	3.65508	0.570513
	3.65841	0.570799
	3.66174	0.572065
	3.66507	0.571395
	3.6684	0.572406
	3.67173	0.572672
	3.67506	0.571651
	3.67839	0.572194
	3.68172	0.572781
	3.68505	0.572079
	3.68838	0.571326
	3.69171	0.571193
	3.69504	0.570743
	3.69837	0.570111
	3.70169	0.570085
	3.70503	0.569966
	3.70835	0.569963
	3.71168	0.569566
	3.71501	0.568934
	3.71834	0.569067
	3.72167	0.567953
	3.725	0.567819
	3.72833	0.568672
	3.73166	0.5673
	3.73499	0.566138
	3.73832	0.564845
	3.74165	0.564383
	3.74498	0.563986
	3.74831	0.564977
	3.75164	0.56527
	3.75497	0.56471
	3.7583	0.565132
	3.76163	0.563495
	3.76496	0.563073
	3.76829	0.564499
	3.77162	0.565009
	3.77494	0.564803
	3.77827	0.564211
	3.7816	0.564554
	3.78493	0.564042
	3.78826	0.564083
	3.79159	0.563092
	3.79492	0.562181
	3.79825	0.560727
	3.80158	0.559518
	3.80491	0.55847
	3.80824	0.558562
	3.81157	0.557633
	3.8149	0.558302
	3.81823	0.558266
	3.82156	0.559258
	3.82489	0.557985
	3.82822	0.557226
	3.83155	0.556674
	3.83487	0.554798
	3.8382	0.552696
	3.84153	0.553005
	3.84486	0.553015
	3.84819	0.552422
	3.85152	0.550996
	3.85485	0.549832
	3.85818	0.547719
	3.86151	0.547625
	3.86484	0.546422
	3.86817	0.545865
	3.8715	0.545429
	3.87483	0.544892
	3.87816	0.54444
	3.88149	0.544874
	3.88482	0.545072
	3.88815	0.544854
	3.89148	0.543479
	3.89481	0.543529
	3.89813	0.542937
	3.90146	0.543561
	3.90479	0.543206
	3.90812	0.544302
	3.91145	0.543519
	3.91478	0.543044
	3.91811	0.544287
	3.92144	0.546327
	3.92477	0.546085
	3.9281	0.545808
	3.93143	0.546161
	3.93476	0.546262
	3.93809	0.54687
	3.94142	0.548389
	3.94475	0.548728
	3.94808	0.54945
	3.95141	0.55047
	3.95474	0.550534
	3.95807	0.550108
	3.9614	0.551724
	3.96473	0.551928
	3.96806	0.551523
	3.97138	0.552075
	3.97471	0.55199
	3.97804	0.551261
	3.98137	0.549988
	3.9847	0.54903
	3.98803	0.548198
	3.99136	0.546707
	3.99469	0.546867
	3.99802	0.547801
	4.00135	0.547914
	4.00468	0.546829
	4.00801	0.546538
	4.01134	0.54746
	4.01467	0.548055
	4.018	0.54842
	4.02133	0.548732
	4.02466	0.548329
	4.02799	0.548328
	4.03131	0.548406
	4.03464	0.547967
	4.03797	0.548119
	4.0413	0.548181
	4.04463	0.548115
	4.04796	0.547831
	4.05129	0.5492
	4.05462	0.550361
	4.05795	0.550881
	4.06128	0.551563
	4.06461	0.552128
	4.06794	0.553784
	4.07127	0.554295
	4.0746	0.554848
	4.07793	0.553702
	4.08126	0.552872
	4.08459	0.551632
	4.08792	0.55176
	4.09124	0.551884
	4.09457	0.551957
	4.0979	0.551572
	4.10123	0.551215
	4.10456	0.549923
	4.10789	0.54956
	4.11122	0.548468
	4.11455	0.547626
	4.11788	0.546999
	4.12121	0.546182
	4.12454	0.545645
	4.12787	0.544696
	4.1312	0.544362
	4.13453	0.542811
	4.13786	0.541321
	4.14119	0.540959
	4.14452	0.538933
	4.14785	0.539832
	4.15118	0.53813
	4.15451	0.537444
	4.15784	0.537663
	4.16116	0.537596
	4.16449	0.537288
	4.16782	0.53579
	4.17115	0.535007
	4.17448	0.535411
	4.17781	0.535525
	4.18114	0.534795
	4.18447	0.534549
	4.1878	0.534623
	4.19113	0.534421
	4.19446	0.534513
	4.19779	0.534898
	4.20112	0.533699
	4.20445	0.532584
	4.20778	0.533265
	4.21111	0.531932
	4.21444	0.531224
	4.21777	0.531143
	4.2211	0.530583
	4.22443	0.530768
	4.22776	0.531698
	4.23108	0.530515
	4.23441	0.530275
	4.23774	0.529889
	4.24107	0.529495
	4.2444	0.528074
	4.24773	0.527718
	4.25106	0.52922
	4.25439	0.529964
	4.25772	0.528514
	4.26105	0.528236
	4.26438	0.528134
	4.26771	0.527781
	4.27104	0.527824
	4.27437	0.528477
	4.2777	0.528755
	4.28103	0.528437
	4.28436	0.528953
	4.28768	0.529979
	4.29101	0.530559
	4.29434	0.530433
	4.29767	0.530961
	4.301	0.530292
	4.30433	0.530367
	4.30766	0.529996
	4.31099	0.530813
	4.31432	0.531267
	4.31765	0.531024
	4.32098	0.530841
	4.32431	0.531018
	4.32764	0.533193
	4.33097	0.53362
	4.3343	0.532536
	4.33763	0.532661
	4.34096	0.533119
	4.34429	0.531296
	4.34762	0.530812
	4.35095	0.531051
	4.35428	0.530865
	4.35761	0.529648
	4.36093	0.529107
	4.36426	0.528892
	4.36759	0.529418
	4.37092	0.528607
	4.37425	0.527645
	4.37758	0.528502
	4.38091	0.528247
	4.38424	0.529337
	4.38757	0.530135
	4.3909	0.530379
	4.39423	0.53
	4.39756	0.529489
	4.40089	0.530111
	4.40422	0.530888
	4.40755	0.531139
	4.41088	0.531163
	4.41421	0.531156
	4.41753	0.53212
	4.42087	0.531365
	4.42419	0.531145
	4.42752	0.532637
	4.43085	0.532449
	4.43418	0.532539
	4.43751	0.531579
	4.44084	0.532262
	4.44417	0.532063
	4.4475	0.532575
	4.45083	0.532075
	4.45416	0.532772
	4.45749	0.532729
	4.46082	0.532297
	4.46415	0.533009
	4.46748	0.532068
	4.47081	0.531579
	4.47414	0.530506
	4.47747	0.529157
	4.4808	0.528627
	4.48412	0.527655
	4.48745	0.526864
	4.49078	0.525947
	4.49411	0.525533
	4.49744	0.525646
	4.50077	0.525388
	4.5041	0.526665
	4.50743	0.526816
	4.51076	0.526436
	4.51409	0.527321
	4.51742	0.527817
	4.52075	0.529711
	4.52408	0.530593
	4.52741	0.53122
	4.53074	0.53084
	4.53407	0.529975
	4.5374	0.529472
	4.54073	0.529102
	4.54406	0.529406
	4.54739	0.529149
	4.55072	0.530123
	4.55405	0.530319
	4.55737	0.531075
	4.5607	0.532427
	4.56403	0.533287
	4.56736	0.533878
	4.57069	0.534101
	4.57402	0.534187
	4.57735	0.534575
	4.58068	0.533583
	4.58401	0.533138
	4.58734	0.532216
	4.59067	0.532116
	4.594	0.532145
	4.59733	0.532159
	4.60066	0.531556
	4.60399	0.530654
	4.60732	0.53004
	4.61065	0.530345
	4.61398	0.530797
	4.6173	0.531754
	4.62064	0.532717
	4.62396	0.533976
	4.62729	0.534053
	4.63062	0.533928
	4.63395	0.533452
	4.63728	0.533443
	4.64061	0.533344
	4.64394	0.533718
	4.64727	0.533298
	4.6506	0.533655
	4.65393	0.534208
	4.65726	0.535057
	4.66059	0.535276
	4.66392	0.53534
	4.66725	0.53608
	4.67058	0.535523
	4.67391	0.53485
	4.67724	0.534669
	4.68056	0.533918
	4.68389	0.533763
	4.68722	0.533996
	4.69055	0.533525
	4.69388	0.533833
	4.69721	0.533524
	4.70054	0.533929
	4.70387	0.534105
	4.7072	0.532843
	4.71053	0.533343
	4.71386	0.533817
	4.71719	0.534912
	4.72052	0.535219
	4.72385	0.535771
	4.72718	0.535758
	4.73051	0.536149
	4.73384	0.536347
	4.73717	0.536133
	4.7405	0.535976
	4.74383	0.536081
	4.74716	0.536448
	4.75048	0.536256
	4.75381	0.536786
	4.75714	0.537981
	4.76047	0.538473
	4.7638	0.539401
	4.76713	0.539871
	4.77046	0.53949
	4.77379	0.540156
	4.77712	0.539562
	4.78045	0.539596
	4.78378	0.53945
	4.78711	0.539163
	4.79044	0.539422
	4.79377	0.538454
	4.7971	0.538083
	4.80043	0.537612
	4.80376	0.537253
	4.80709	0.536742
	4.81041	0.535879
	4.81374	0.535999
	4.81707	0.535566
	4.8204	0.535467
	4.82373	0.534867
	4.82706	0.535015
	4.83039	0.535117
	4.83372	0.535239
	4.83705	0.535644
	4.84038	0.535368
	4.84371	0.535257
	4.84704	0.53541
	4.85037	0.535885
	4.8537	0.53678
	4.85703	0.536284
	4.86036	0.536845
	4.86369	0.537623
	4.86702	0.538411
	4.87035	0.538593
	4.87368	0.538682
	4.877	0.539241
	4.88033	0.539073
	4.88366	0.538689
	4.88699	0.539168
	4.89032	0.53925
	4.89365	0.540501
	4.89698	0.540813
	4.90031	0.540557
	4.90364	0.539996
	4.90697	0.53969
	4.9103	0.538938
	4.91363	0.539187
	4.91696	0.538945
	4.92029	0.538929
	4.92362	0.538551
	4.92695	0.538419
	4.93028	0.538419
	4.93361	0.538104
	4.93694	0.537778
	4.94027	0.538335
	4.9436	0.538343
	4.94693	0.537707
	4.95025	0.537354
	4.95358	0.537521
	4.95691	0.537614
	4.96024	0.537783
	4.96357	0.538257
	4.9669	0.538583
	4.97023	0.538554
	4.97356	0.538235
	4.97689	0.536591
	4.98022	0.535265
	4.98355	0.53618
	4.98688	0.537834
	4.99021	0.539112
	4.99354	0.540116
	4.99687	0.54087
	5.0002	0.541585
	5.00353	0.541389
	5.00685	0.54234
	5.01018	0.54245
	5.01351	0.541917
	5.01684	0.541662
	5.02017	0.542023
	5.0235	0.542167
	5.02683	0.541743
	5.03016	0.54141
	5.03349	0.541212
	5.03682	0.540482
	5.04015	0.540686
	5.04348	0.540527
	5.04681	0.540114
	5.05014	0.54
	5.05347	0.540013
	5.0568	0.540362
	5.06013	0.541284
	5.06346	0.542577
	5.06679	0.541575
	5.07012	0.540553
	5.07345	0.540528
	5.07677	0.539996
	5.0801	0.539273
	5.08343	0.53901
	5.08676	0.538771
	5.09009	0.537998
	5.09342	0.537951
	5.09675	0.538127
	5.10008	0.537853
	5.10341	0.536714
	5.10674	0.536155
	5.11007	0.536102
	5.1134	0.536737
	5.11673	0.536651
	5.12006	0.537526
	5.12339	0.538135
	5.12672	0.537616
	5.13005	0.537483
	5.13338	0.537905
	5.13671	0.537528
	5.14004	0.538073
	5.14336	0.538391
	5.14669	0.537076
	5.15002	0.537046
	5.15335	0.536872
	5.15668	0.536149
	5.16001	0.535907
	5.16334	0.535556
	5.16667	0.535462
	5.17	0.535931
	5.17333	0.536364
	5.17666	0.537206
	5.17999	0.538118
	5.18332	0.538952
	5.18665	0.540082
	5.18998	0.54013
	5.19331	0.540375
	5.19664	0.54006
	5.19997	0.540385
	5.20329	0.540385
	5.20662	0.53982
	5.20995	0.54014
	5.21328	0.540537
	5.21661	0.540234
	5.21994	0.540792
	5.22327	0.5406
	5.2266	0.540509
	5.22993	0.542239
	5.23326	0.543486
	5.23659	0.544046
	5.23992	0.544612
	5.24325	0.544895
	5.24658	0.545241
	5.24991	0.545058
	5.25324	0.544712
	5.25657	0.544918
	5.2599	0.544508
	5.26323	0.543794
	5.26656	0.543368
	5.26989	0.542446
	5.27322	0.542951
	5.27654	0.543681
	5.27987	0.544122
	5.2832	0.544438
	5.28653	0.544818
	5.28986	0.545859
	5.29319	0.54702
	5.29652	0.5477
	5.29985	0.547961
	5.30318	0.547889
	5.30651	0.548711
	5.30984	0.549839
	5.31317	0.550075
	5.3165	0.550509
	5.31983	0.550932
	5.32316	0.550809
	5.32649	0.550944
	5.32982	0.55182
	5.33315	0.552913
	5.33648	0.553428
	5.33981	0.553166
	5.34313	0.553684
	5.34646	0.554412
	5.34979	0.554886
	5.35312	0.555415
	5.35645	0.554909
	5.35978	0.553961
	5.36311	0.553857
	5.36644	0.554906
	5.36977	0.554848
	5.3731	0.553967
	5.37643	0.553242
	5.37976	0.552756
	5.38309	0.553234
	5.38642	0.55343
	5.38975	0.552712
	5.39308	0.551991
	5.39641	0.551171
	5.39973	0.550108
	5.40306	0.548707
	5.40639	0.547879
	5.40972	0.547571
	5.41305	0.546874
	5.41638	0.54629
	5.41971	0.545907
	5.42304	0.5455
	5.42637	0.544699
	5.4297	0.544306
	5.43303	0.543444
	5.43636	0.542645
	5.43969	0.54258
	5.44302	0.542746
	5.44635	0.542659
	5.44968	0.540677
	5.45301	0.539588
	5.45634	0.539384
	5.45967	0.539307
	5.463	0.539687
	5.46633	0.539803
	5.46966	0.53994
	5.47298	0.540297
	5.47631	0.539501
	5.47964	0.538627
	5.48297	0.538208
	5.4863	0.538843
	5.48963	0.539923
	5.49296	0.540362
	5.49629	0.540074
	5.49962	0.539448
	5.50295	0.538644
	5.50628	0.538012
	5.50961	0.537854
	5.51294	0.537499
	5.51627	0.537366
	5.5196	0.538092
	5.52293	0.538537
	5.52626	0.53886
	5.52958	0.538585
	5.53292	0.538164
	5.53624	0.538112
	5.53957	0.538488
	5.5429	0.538574
	5.54623	0.53842
	5.54956	0.537774
	5.55289	0.537129
	5.55622	0.536718
	5.55955	0.536467
	5.56288	0.536389
	5.56621	0.53624
	5.56954	0.536206
	5.57287	0.535878
	5.5762	0.535601
	5.57953	0.535624
	5.58286	0.535998
	5.58619	0.536579
	5.58952	0.537627
	5.59285	0.538708
	5.59617	0.539153
	5.5995	0.539479
	5.60283	0.539334
	5.60616	0.539597
	5.60949	0.539784
	5.61282	0.539566
	5.61615	0.540494
	5.61948	0.541536
	5.62281	0.541507
	5.62614	0.541257
	5.62947	0.541063
	5.6328	0.540656
	5.63613	0.539979
	5.63946	0.538752
	5.64279	0.538219
	5.64612	0.538823
	5.64945	0.539464
	5.65278	0.539212
	5.65611	0.53819
	5.65944	0.537704
	5.66277	0.538034
	5.6661	0.537819
	5.66942	0.537858
	5.67275	0.537923
	5.67608	0.537632
	5.67941	0.537806
	5.68274	0.538127
	5.68607	0.538261
	5.6894	0.537122
	5.69273	0.536535
	5.69606	0.536797
	5.69939	0.536529
	5.70272	0.536288
	5.70605	0.536568
	5.70938	0.53693
	5.71271	0.536624
	5.71604	0.536679
	5.71937	0.537201
	5.7227	0.538005
	5.72603	0.539162
	5.72935	0.539536
	5.73269	0.539305
	5.73601	0.539973
	5.73934	0.541204
	5.74267	0.541947
	5.746	0.54263
	5.74933	0.543262
	5.75266	0.543343
	5.75599	0.542961
	5.75932	0.542218
	5.76265	0.54146
	5.76598	0.540603
	5.76931	0.5405
	5.77264	0.541553
	5.77597	0.542054
	5.7793	0.542385
	5.78263	0.543044
	5.78596	0.542715
	5.78929	0.541529
	5.79261	0.540785
	5.79594	0.540174
	5.79927	0.53914
	5.8026	0.539301
	5.80593	0.539768
	5.80926	0.539473
	5.81259	0.53998
	5.81592	0.540844
	5.81925	0.540707
	5.82258	0.540069
	5.82591	0.539596
	5.82924	0.538887
	5.83257	0.538518
	5.8359	0.538515
	5.83923	0.538222
	5.84256	0.538325
	5.84589	0.538875
	5.84922	0.539377
	5.85255	0.539678
	5.85588	0.539544
	5.85921	0.539401
	5.86254	0.53872
	5.86586	0.538466
	5.86919	0.538414
	5.87252	0.539051
	5.87585	0.539899
	5.87918	0.540259
	5.88251	0.54106
	5.88584	0.541234
	5.88917	0.541097
	5.8925	0.540964
	5.89583	0.539277
	5.89916	0.537811
	5.90249	0.537396
	5.90582	0.537005
	5.90915	0.536708
	5.91248	0.536319
	5.91581	0.536543
	5.91914	0.53692
	5.92246	0.537131
	5.92579	0.537236
	5.92912	0.536702
	5.93245	0.536573
	5.93578	0.536017
	5.93911	0.536502
	5.94244	0.53714
	5.94577	0.537423
	5.9491	0.53715
	5.95243	0.536631
	5.95576	0.536663
	5.95909	0.536077
	5.96242	0.536375
	5.96575	0.536619
	5.96908	0.536367
	5.97241	0.536376
	5.97574	0.53649
	5.97907	0.537386
	5.9824	0.537992
	5.98573	0.537941
	5.98905	0.538433
	5.99238	0.53894
	5.99571	0.539157
	5.99904	0.538428
	6.00237	0.537283
	6.0057	0.537654
	6.00903	0.537769
	6.01236	0.537815
	6.01569	0.538827
	6.01902	0.539416
	6.02235	0.538715
	6.02568	0.538424
	6.02901	0.538888
	6.03234	0.539262
	6.03567	0.540046
	6.039	0.540297
	6.04233	0.540909
	6.04566	0.540874
	6.04899	0.540795
	6.05232	0.540661
	6.05565	0.540676
	6.05898	0.541577
	6.0623	0.542067
	6.06563	0.54278
	6.06896	0.543637
	6.07229	0.544048
	6.07562	0.543855
	6.07895	0.543534
	6.08228	0.544229
	6.08561	0.545381
	6.08894	0.545395
	6.09227	0.545883
	6.0956	0.545613
	6.09893	0.544891
	6.10226	0.544752
	6.10559	0.543949
	6.10892	0.543011
	6.11225	0.543
	6.11558	0.542713
	6.11891	0.541875
	6.12223	0.541228
	6.12556	0.541013
	6.12889	0.541401
	6.13222	0.54182
	6.13555	0.541873
	6.13888	0.541846
	6.14221	0.541947
	6.14554	0.541607
	6.14887	0.541132
	6.1522	0.540971
	6.15553	0.540235
	6.15886	0.540453
	6.16219	0.541266
	6.16552	0.541081
	6.16885	0.541181
	6.17218	0.541156
	6.17551	0.539872
	6.17884	0.540322
	6.18217	0.540221
	6.1855	0.539064
	6.18882	0.539607
	6.19215	0.54142
	6.19548	0.541737
	6.19881	0.541873
	6.20214	0.542599
	6.20547	0.542658
	6.2088	0.542751
	6.21213	0.541909
	6.21546	0.54175
	6.21879	0.541865
	6.22212	0.542085
	6.22545	0.541236
	6.22878	0.540845
	6.23211	0.540627
	6.23544	0.539823
	6.23877	0.539326
	6.2421	0.539272
	6.24543	0.538673
	6.24876	0.538342
	6.25209	0.538056
	6.25541	0.538125
	6.25874	0.538368
	6.26207	0.537412
	6.2654	0.537211
	6.26873	0.537955
	6.27206	0.537525
	6.27539	0.53575
	6.27872	0.535009
	6.28205	0.5349
	6.28538	0.53478
	6.28871	0.535388
	6.29204	0.535759
	6.29537	0.536846
	6.2987	0.536002
	6.30203	0.535748
	6.30536	0.535677
	6.30869	0.535861
	6.31202	0.536411
	6.31534	0.535823
	6.31867	0.535444
	6.322	0.535873
	6.32533	0.535839
	6.32866	0.535666
	6.33199	0.535712
	6.33532	0.534507
	6.33865	0.533127
	6.34198	0.532762
	6.34531	0.532821
	6.34864	0.532075
	6.35197	0.532287
	6.3553	0.532315
	6.35863	0.533007
	6.36196	0.532848
	6.36529	0.532225
	6.36862	0.532109
	6.37195	0.53132
	6.37528	0.530282
	6.37861	0.529097
	6.38194	0.529175
	6.38527	0.52939
	6.38859	0.529179
	6.39192	0.529077
	6.39525	0.528369
	6.39858	0.528939
	6.40191	0.529331
	6.40524	0.529462
	6.40857	0.528875
	6.4119	0.528545
	6.41523	0.528393
	6.41856	0.529256
	6.42189	0.530801
	6.42522	0.531946
	6.42855	0.532555
	6.43188	0.532818
	6.43521	0.532608
	6.43854	0.533089
	6.44187	0.533224
	6.4452	0.533082
	6.44853	0.533578
	6.45186	0.533829
	6.45518	0.534541
	6.45851	0.534845
	6.46184	0.535677
	6.46517	0.537039
	6.4685	0.537144
	6.47183	0.537173
	6.47516	0.537331
	6.47849	0.537175
	6.48182	0.537304
	6.48515	0.538105
	6.48848	0.538216
	6.49181	0.538987
	6.49514	0.53972
	6.49847	0.540292
	6.5018	0.540662
	6.50513	0.540147
	6.50846	0.539191
	6.51179	0.538597
	6.51511	0.539157
	6.51844	0.539833
	6.52177	0.540328
	6.5251	0.540341
	6.52843	0.540346
	6.53176	0.54045
	6.53509	0.540186
	6.53842	0.539635
	6.54175	0.539313
	6.54508	0.538864
	6.54841	0.538513
	6.55174	0.538393
	6.55507	0.538144
	6.5584	0.538416
	6.56173	0.538236
	6.56506	0.538428
	6.56839	0.537328
	6.57172	0.537046
	6.57505	0.536637
	6.57838	0.536795
	6.58171	0.53554
	6.58503	0.534918
	6.58836	0.534552
	6.59169	0.535032
	6.59502	0.53545
	6.59835	0.535254
	6.60168	0.534872
	6.60501	0.533906
	6.60834	0.533758
	6.61167	0.533775
	6.615	0.53419
	6.61833	0.533312
	6.62166	0.533807
	6.62499	0.533698
	6.62832	0.534318
	6.63165	0.533718
	6.63498	0.53367
	6.63831	0.534727
	6.64163	0.53547
[truncated: 39,071 more rows]

## Sheet: S1F Fig
	S1F Fig - Intact-MS of hPADI6
	Mass (Da)	Intensity (%)
	60000	1.27
	60001	1.1
	60002	1.07
	60003	2.12
	60004	3.56
	60005	4.02
	60006	3.47
	60007	2.28
	60008	1.21
	60009	0.69
	60010	0.88
	60011	2.46
	60012	4.47
	60013	4.59
	60014	4.97
	60015	5.69
	60016	3.43
	60017	1.66
	60018	2.29
	60019	2.52
	60020	1.64
	60021	0.88
	60022	0.7
	60023	0.63
	60024	0.83
	60025	1.77
	60026	4.57
	60027	7.47
	60028	6.25
	60029	2.73
	60030	1.67
	60031	2.39
	60032	2.13
	60033	1.56
	60034	3.37
	60035	5.96
	60036	4.96
	60037	2.26
	60038	1.68
	60039	2.42
	60040	3.57
	60041	3.98
	60042	2.25
	60043	0.72
	60044	0.61
	60045	1.23
	60046	3.64
	60047	5.58
	60048	4.3
	60049	2.47
	60050	1.37
	60051	0.52
	60052	0.26
	60053	0.27
	60054	0.96
	60055	3.73
	60056	6.36
	60057	4.83
	60058	1.96
	60059	1.14
	60060	1.06
	60061	0.87
	60062	1.06
	60063	2.34
	60064	4.14
	60065	4.9
	60066	4.85
	60067	4.55
	60068	4.45
	60069	4.89
	60070	4.92
	60071	4.74
	60072	4.57
	60073	4.7
	60074	6.99
	60075	10.63
	60076	11.36
	60077	7.82
	60078	3.38
	60079	1.1
	60080	0.82
	60081	3.3
	60082	7.88
	60083	10.48
	60084	10.7
	60085	8.21
	60086	3.56
	60087	0.88
	60088	0.42
	60089	0.46
	60090	1.75
	60091	4.24
	60092	5.68
	60093	7.61
	60094	8.54
	60095	4.62
	60096	1.06
	60097	0.57
	60098	0.73
	60099	1.25
	60100	2.53
	60101	4.55
	60102	5.1
	60103	3.55
	60104	2.44
	60105	2.3
	60106	2.01
	60107	1.98
	60108	4.16
	60109	6.89
	60110	5.64
	60111	2.5
	60112	1.82
	60113	2.52
	60114	2.72
	60115	2.79
	60116	3.54
	60117	4.7
	60118	4.9
	60119	5.01
	60120	4.83
	60121	2.88
	60122	2.3
	60123	3.36
	60124	3.59
	60125	3.77
	60126	3.41
	60127	2.08
	60128	1.37
	60129	1.35
	60130	1.55
	60131	2.12
	60132	3.39
	60133	4.76
	60134	4.41
	60135	3.12
	60136	2.36
	60137	1.9
	60138	1.53
	60139	1.07
	60140	1.77
	60141	4.71
	60142	6.72
	60143	5.09
	60144	2.55
	60145	1.68
	60146	1.54
	60147	1.09
	60148	1.34
	60149	2.88
	60150	4.11
	60151	3.92
	60152	2.94
	60153	1.98
	60154	1.97
	60155	3.52
	60156	5.66
	60157	6.05
	60158	4.24
	60159	2.47
	60160	1.99
	60161	3.24
	60162	6.56
	60163	8.79
	60164	7.08
	60165	4
	60166	1.88
	60167	0.81
	60168	0.72
	60169	1.13
	60170	1.54
	60171	2.45
	60172	3.59
	60173	3.31
	60174	2.35
	60175	3.46
	60176	6.25
	60177	6.61
	60178	4.19
	60179	2.76
	60180	2.57
	60181	1.84
	60182	1.54
	60183	2.36
	60184	4.03
	60185	5.42
	60186	5.03
	60187	3.47
	60188	1.88
	60189	1.23
	60190	1.26
	60191	1.06
	60192	0.93
	60193	1.75
	60194	2.97
	60195	2.81
	60196	2
	60197	2.2
	60198	2.23
	60199	1.43
	60200	1.87
	60201	3.37
	60202	3.59
	60203	3.16
	60204	4.43
	60205	6.01
	60206	4.85
	60207	2.54
	60208	2.34
	60209	3.8
	60210	5.23
	60211	5.93
	60212	5.31
	60213	3.92
	60214	3.29
	60215	3.43
	60216	3.23
	60217	3.19
	60218	3.68
	60219	3.56
	60220	3.48
	60221	5.09
	60222	6.18
	60223	4.64
	60224	3.73
	60225	4.79
	60226	5.39
	60227	4.85
	60228	4
	60229	4.2
	60230	6.73
	60231	9.01
	60232	7.84
	60233	5.94
	60234	5.57
	60235	5.64
	60236	5.56
	60237	4.09
	60238	2.16
	60239	1.87
	60240	2.25
	60241	2.33
	60242	2.02
	60243	2.09
	60244	3.96
	60245	5.53
	60246	4.48
	60247	3.11
	60248	3.88
	60249	5.18
	60250	4.56
	60251	2.9
	60252	2.12
	60253	3.66
	60254	5.96
	60255	5.72
	60256	4.75
	60257	4.84
	60258	4.38
	60259	3.12
	60260	1.8
	60261	0.88
	60262	0.9
	60263	1.81
	60264	3.08
	60265	4.57
	60266	4.93
	60267	3.51
	60268	3.62
	60269	5.43
	60270	5.08
	60271	3.82
	60272	5.46
	60273	6.4
	60274	3.39
	60275	0.86
	60276	0.81
	60277	2.42
	60278	5.1
	60279	7.95
	60280	8.26
	60281	4.94
	60282	2.35
	60283	1.44
	60284	0.81
	60285	0.91
	60286	2.43
	60287	5.05
	60288	6.66
	60289	6
	60290	4.41
	60291	3.62
	60292	3.25
	60293	3.3
	60294	3.85
	60295	3.49
	60296	2.65
	60297	2.29
	60298	2.05
	60299	1.98
	60300	2.21
	60301	3.25
	60302	3.87
	60303	2.38
	60304	0.76
	60305	0.5
	60306	0.84
	60307	2.9
	60308	7.64
	60309	9.69
	60310	5.98
	60311	2.52
	60312	1.72
	60313	1.53
	60314	2.68
	60315	4.58
	60316	4.71
	60317	3.39
	60318	2.47
	60319	2.16
	60320	1.51
	60321	1.09
	60322	2.19
	60323	3.72
	60324	3.9
	60325	2.97
	60326	2.74
	60327	3.47
	60328	2.85
	60329	1.47
	60330	1.42
	60331	1.79
	60332	2.03
	60333	2.31
	60334	2.41
	60335	2.74
	60336	3.79
	60337	5.49
	60338	5.66
	60339	3.14
	60340	1.44
	60341	1.77
	60342	2.29
	60343	4.04
	60344	6.87
	60345	6.85
	60346	4
	60347	2.21
	60348	2.29
	60349	4.05
	60350	5.18
	60351	4.52
	60352	6.1
	60353	7.38
	60354	4.87
	60355	2.73
	60356	2.36
	60357	2.97
	60358	3.22
	60359	1.82
	60360	0.8
	60361	0.68
	60362	1.03
	60363	2.64
	60364	4.86
	60365	5.14
	60366	3.03
	60367	1.15
	60368	0.88
	60369	3
	60370	5.09
	60371	3.87
	60372	2.09
	60373	1.36
	60374	0.63
	60375	0.17
	60376	0.52
	60377	4.28
	60378	9.39
	60379	9.17
	60380	6.23
	60381	4.4
	60382	2.19
	60383	0.65
	60384	0.53
	60385	1.02
	60386	2.35
	60387	3.92
	60388	3.69
	60389	1.76
	60390	0.8
	60391	1.45
	60392	3.85
	60393	7.22
	60394	7.34
	60395	4.12
	60396	1.61
	60397	1.12
	60398	4.17
	60399	7.9
	60400	6.78
	60401	4.39
	60402	3.84
	60403	3.72
	60404	3.47
	60405	2.97
	60406	2.57
	60407	3.5
	60408	5.63
	60409	5.42
	60410	3.52
	60411	3.52
	60412	4.78
	60413	5.44
	60414	5.02
	60415	4.62
	60416	4.54
	60417	3.76
	60418	2.25
	60419	1.24
	60420	1.46
	60421	3.11
	60422	4.83
	60423	4.05
	60424	2.05
	60425	1.35
	60426	1.6
	60427	1.74
	60428	2.45
	60429	4.12
	60430	5.86
	60431	6.71
	60432	5.28
	60433	3.2
	60434	2.18
	60435	1.19
	60436	0.49
	60437	0.51
	60438	1.1
	60439	3.21
	60440	5.86
	60441	5.62
	60442	2.92
	60443	1.02
	60444	0.76
	60445	1.56
	60446	2.52
	60447	3.25
	60448	4.63
	60449	5.76
	60450	4.78
	60451	3.11
	60452	2.97
	60453	3.01
	60454	2.36
	60455	3.49
	60456	5.87
	60457	6.34
	60458	4.45
	60459	1.91
	60460	0.99
	60461	2.71
	60462	5.8
	60463	6.51
	60464	4.19
	60465	2.73
	60466	2.66
	60467	2.28
	60468	1.95
	60469	2.54
	60470	4.05
	60471	4.64
	60472	3.17
	60473	1.38
	60474	0.74
	60475	1.15
	60476	2.37
	60477	6.01
	60478	9.39
	60479	7.02
	60480	3.25
	60481	2.78
	60482	3.45
	60483	4.26
	60484	4.61
	60485	3.74
	60486	3.17
	60487	3.02
	60488	2.29
	60489	1.75
	60490	1.33
	60491	1.08
	60492	1.88
	60493	4.06
	60494	7.43
	60495	8.49
	60496	4.94
	60497	1.59
	60498	0.9
	60499	1.23
	60500	2
	60501	2.61
	60502	3.98
	60503	5.97
	60504	5.68
	60505	3.48
	60506	2.38
	60507	2.21
	60508	1.8
	60509	2.22
	60510	2.79
	60511	1.88
	60512	0.87
	60513	1.55
	60514	3.26
	60515	4.22
	60516	4.03
	60517	2.76
	60518	1.12
	60519	0.34
	60520	0.27
	60521	0.93
	60522	2.88
	60523	5.03
	60524	5.38
	60525	4.5
	60526	3.87
	60527	3.25
	60528	3.02
	60529	3.16
	60530	2.83
	60531	2.34
	60532	1.96
	60533	1.41
	60534	0.85
	60535	0.79
	60536	1.36
	60537	2.68
	60538	3.95
	60539	4.99
	60540	7.86
	60541	8.86
	60542	5.22
	60543	2.99
	60544	2.51
	60545	1.15
	60546	0.65
	60547	1.39
	60548	3.09
	60549	4.36
	60550	3.67
	60551	2.69
	60552	2.32
	60553	1.99
	60554	2.17
	60555	2.52
	60556	2.62
	60557	2.88
	60558	3.07
	60559	2.94
	60560	2.9
	60561	3.64
	60562	4.58
	60563	3.83
	60564	2.12
	60565	1.14
	60566	0.68
	60567	1.03
	60568	3.1
	60569	6.55
	60570	8.04
	60571	6.67
	60572	4.64
	60573	2.04
	60574	0.54
	60575	0.83
	60576	1.73
	60577	2.59
	60578	2.5
	60579	2.02
	60580	2.71
	60581	3.32
	60582	2.14
	60583	1.2
	60584	1.14
	60585	1.18
	60586	1.18
	60587	1.03
	60588	1.62
	60589	2.93
	60590	4.76
	60591	5.86
	60592	4.11
	60593	2.14
	60594	3.09
	60595	4.81
	60596	4.67
	60597	4.17
	60598	3.88
	60599	2.56
	60600	1.26
	60601	0.82
	60602	1.54
	60603	2.88
	60604	2.87
	60605	1.99
	60606	1.71
	60607	2.62
	60608	4.43
	60609	5.02
	60610	3.8
	60611	2.48
	60612	2.59
	60613	4.32
	60614	5.87
	60615	5.59
	60616	4.69
	60617	3.78
	60618	2.75
	60619	3.33
	60620	4.69
	60621	4.34
	60622	3.42
	60623	2.99
	60624	2.45
	60625	4.05
	60626	7.24
	60627	6.94
	60628	3.74
	60629	1.68
	60630	0.78
	60631	0.76
	60632	2.26
	60633	3.48
	60634	3.67
	60635	4.3
	60636	4.06
	60637	3
	60638	2.62
	60639	2.01
	60640	1.32
	60641	0.95
	60642	1.33
	60643	2.37
	60644	2.6
	60645	2.52
	60646	3.3
	60647	4.75
	60648	5.24
	60649	4.41
	60650	4.06
	60651	3.31
	60652	1.81
	60653	1.11
	60654	1.38
	60655	3.3
	60656	6.14
	60657	6.57
	60658	4.4
	60659	2.69
	60660	2.4
	60661	2.26
	60662	1.65
	60663	2.12
	60664	4.95
	60665	7.48
	60666	6.93
	60667	4.83
	60668	2.97
	60669	2.26
	60670	2.41
	60671	2.58
	60672	3.81
	60673	5.03
	60674	4.07
	60675	2.19
	60676	1.27
	60677	1.37
	60678	2.16
	60679	2.67
	60680	3.32
	60681	5.21
	60682	5.38
	60683	2.81
	60684	0.9
	60685	0.92
	60686	1.72
	60687	2.37
	60688	3.76
	60689	5.93
	60690	6.3
	60691	4.43
	60692	2.74
	60693	1.89
	60694	1.17
	60695	1.03
	60696	1.28
	60697	2.11
	60698	3.57
	60699	3.48
	60700	1.85
	60701	1.07
	60702	1.69
	60703	1.91
	60704	1.05
	60705	1.06
	60706	2.88
	60707	4.12
	60708	2.6
	60709	0.74
	60710	0.46
	60711	1.28
	60712	3.21
	60713	4.74
	60714	4.06
	60715	2.52
	60716	1.67
	60717	1.35
	60718	1.17
	60719	1.52
	60720	2.54
	60721	4.07
	60722	5.12
	60723	3.9
	60724	1.89
	60725	1.32
	60726	2.28
	60727	3.31
	60728	2.79
	60729	2.1
	60730	2.13
	60731	2.41
	60732	3.61
	60733	4.02
	60734	2.64
	60735	2.44
	60736	3.81
	60737	5.22
	60738	6.1
	60739	7.48
	60740	8.18
	60741	5.51
	60742	3.65
	60743	3.77
	60744	3.18
	60745	3.23
	60746	4.83
	60747	6.64
	60748	7.1
	60749	6.13
	60750	4.05
	60751	3.8
	60752	4.95
	60753	3.32
	60754	1.34
	60755	1.25
	60756	1.9
	60757	3.4
	60758	4.8
	60759	5.14
	60760	4.96
	60761	4.53
	60762	3.98
	60763	3.9
	60764	4.86
	60765	7.15
	60766	7.68
	60767	4.62
	60768	2.2
	60769	2.07
	60770	2.37
	60771	2.47
	60772	2.79
	60773	3.23
	60774	4.21
	60775	6.17
	60776	6.55
	60777	4.65
	60778	2.86
	60779	2.67
	60780	3.47
	60781	4.33
	60782	4.79
	60783	4.69
	60784	5.94
	60785	8.03
	60786	7.47
	60787	5.32
	60788	3.87
	60789	2.65
	60790	1.89
	60791	1.67
	60792	2.4
	60793	2.98
	60794	2.03
	60795	1.14
	60796	1.17
	60797	2
	60798	2.96
	60799	3.86
	60800	5.25
	60801	5.55
	60802	4.35
	60803	3.36
	60804	3.11
	60805	2.98
	60806	2.28
	60807	1.7
	60808	1.33
	60809	0.63
	60810	0.54
	60811	1.33
	60812	2.8
	60813	4.76
	60814	5.43
	60815	4.38
	60816	2.96
	60817	1.66
	60818	1.15
	60819	2.69
	60820	4.43
	60821	4.55
	60822	5.42
	60823	6.03
	60824	4.14
	60825	1.98
	60826	1.19
	60827	1.45
	60828	2.53
	60829	4.37
	60830	5.32
	60831	5.09
	60832	4.82
	60833	4.21
	60834	4.71
	60835	5.06
	60836	2.92
	60837	1.54
	60838	1.9
	60839	2.49
	60840	3.52
	60841	4.76
	60842	4.8
	60843	2.74
	60844	0.9
	60845	0.59
	60846	1.01
	60847	1.7
	60848	2.35
	60849	3.07
	60850	3.31
	60851	2.37
	60852	1.17
	60853	0.81
	60854	1.52
	60855	5.76
	60856	10.24
	60857	7.94
	60858	3.56
	60859	1.71
	60860	1.05
	60861	1.64
	60862	3.56
	60863	6.25
	60864	8.05
	60865	6.5
	60866	3.11
	60867	1.75
	60868	2.19
	60869	2.5
	60870	3.03
	60871	4.27
	60872	5.63
	60873	6.73
	60874	6.15
	60875	4.02
	60876	2.44
	60877	1.67
	60878	1.12
	60879	0.87
	60880	1.66
	60881	2.96
	60882	3.03
	60883	2.37
	60884	2.22
	60885	2.29
	60886	1.97
	60887	2.42
	60888	5.99
	60889	8.97
	60890	8.56
	60891	8.04
	60892	6.1
	60893	3.04
	60894	1.44
	60895	0.81
	60896	1.16
	60897	2.32
	60898	4.12
	60899	6.29
	60900	7.21
	60901	8.09
	60902	8.1
	60903	5.08
	60904	2.86
	60905	2
	60906	2.35
	60907	3.86
	60908	3.93
	60909	2.94
	60910	2.03
	60911	1.51
	60912	2.09
	60913	3.99
	60914	5.16
	60915	4.48
	60916	3
	60917	1.63
	60918	0.87
	60919	1.07
	60920	2.95
	60921	6.3
	60922	7.29
	60923	4.48
	60924	2.02
	60925	1.14
	60926	0.73
	60927	1.39
	60928	2.69
	60929	3.38
	60930	3.23
	60931	4.39
	60932	5.63
	60933	3.77
	60934	2.77
	60935	4.29
	60936	5.51
	60937	5.53
	60938	5.32
	60939	5.34
	60940	3.98
	60941	2.34
	60942	1.96
	60943	2.36
	60944	2.7
	60945	2.36
	60946	1.76
	60947	1.34
	60948	1.49
	60949	2.09
	60950	1.97
	60951	1.08
	60952	0.8
	60953	1.55
	60954	2.71
	60955	4.48
	60956	6.55
	60957	6.02
	60958	3.16
	60959	2.75
	60960	4.38
	60961	4.1
	60962	3.08
	60963	3.71
	60964	6.11
	60965	7.32
	60966	4.89
	60967	2.44
	60968	1.95
	60969	2.78
	60970	4.39
	60971	5.25
	60972	5.19
	60973	4.01
	60974	2.14
	60975	1.03
	60976	1.45
	60977	3.58
	60978	5.27
	60979	4.66
	60980	3.03
	60981	1.62
	60982	1.02
	60983	1.34
	60984	2.06
	60985	2.04
	60986	0.99
	60987	0.28
	60988	0.82
	60989	2.5
	60990	3.38
	60991	2.65
	60992	2.42
	60993	2.54
	60994	1.76
	60995	0.79
	60996	0.41
	60997	1.09
	60998	3.24
	60999	4.75
	61000	4.81
	61001	5.3
	61002	4.62
	61003	2.35
	61004	1.25
	61005	1.94
	61006	2.53
	61007	1.95
	61008	1.8
	61009	3.24
	61010	5.07
	61011	5.66
	61012	5.85
	61013	7.2
	61014	7.15
	61015	3.72
	61016	1
	61017	1.27
	61018	4.64
	61019	8.33
	61020	7.69
	61021	7.25
	61022	7.4
	61023	3.55
	61024	0.58
	61025	1.27
	61026	3.74
	61027	5.67
	61028	5.23
	61029	3.62
	61030	1.89
	61031	1.59
	61032	2.29
	61033	2.64
	61034	3.96
	61035	5
	61036	4.48
	61037	3.58
	61038	2.7
	61039	3.39
	61040	4.14
	61041	2.66
	61042	1.89
	61043	2.68
	61044	3.3
	61045	3.82
	61046	4.39
	61047	4.72
	61048	4.13
	61049	3.43
	61050	3.41
	61051	2.88
	61052	2.06
	61053	1.71
	61054	1.37
	61055	1.07
	61056	1.47
	61057	2.45
	61058	2.64
	61059	1.91
	61060	1.77
	61061	2.47
	61062	3.09
	61063	3.69
	61064	3.74
	61065	2.33
	61066	1.24
	61067	2.16
	61068	3.69
	61069	4.18
	61070	4.41
	61071	4.73
	61072	3.94
	61073	2.29
	61074	1.28
	61075	1.48
	61076	2.21
	61077	2.65
	61078	4.65
	61079	7.52
	61080	6.67
	61081	3.95
	61082	2.63
	61083	1.99
	61084	1.91
	61085	2.71
	61086	3.69
	61087	4.81
	61088	6.95
	61089	7.64
	61090	5.71
	61091	5.03
	61092	5.01
	61093	3.15
	61094	1.75
	61095	2.54
	61096	3.85
	61097	3.7
	61098	2.59
	61099	2.08
	61100	2.38
	61101	2.48
	61102	2.35
	61103	3.63
	61104	5.21
	61105	4.45
	61106	2.58
	61107	1.54
	61108	1.07
	61109	0.71
	61110	0.62
	61111	2.34
	61112	5.96
	61113	8.03
	61114	8.35
	61115	7.11
	61116	3.4
	61117	1.06
	61118	1.14
	61119	2.23
	61120	4.15
	61121	4.7
	61122	3.25
	61123	2.31
	61124	2.84
	61125	3
	61126	2.9
	61127	3.21
	61128	3.94
	61129	5.66
	61130	5.88
	61131	3.66
	61132	2.1
	61133	2.71
	61134	3.24
	61135	2.14
	61136	1.61
	61137	2.25
	61138	2.6
	61139	2.38
	61140	2
	61141	1.57
	61142	1
	61143	0.96
	61144	2.41
	61145	3.87
	61146	3.23
	61147	2.11
	61148	2.34
	61149	2.86
	61150	2.82
	61151	3.23
	61152	4.27
	61153	3.96
	61154	2.46
	61155	1.76
	61156	1.73
	61157	1.91
	61158	2.15
	61159	2.05
	61160	1.96
	61161	2.34
	61162	3.43
	61163	4
	61164	3.34
	61165	3.1
	61166	3.17
	61167	2.34
	61168	1.81
	61169	2.31
	61170	2.23
	61171	1.34
	61172	1.41
	61173	2.73
	61174	5.15
	61175	6.75
	61176	5.28
	61177	3.14
	61178	1.85
	61179	0.94
	61180	0.83
	61181	2.02
	61182	3.57
	61183	3.99
	61184	3.35
	61185	1.91
	61186	0.64
	61187	0.23
	61188	0.35
	61189	1.11
	61190	2.56
	61191	3.64
	61192	3.93
	61193	4
	61194	3.05
	61195	1.57
	61196	1.17
	61197	1.43
	61198	1.43
	61199	1.41
	61200	2.23
	61201	3.6
	61202	4.04
	61203	3.29
	61204	1.99
	61205	1
	61206	2.32
	61207	4.44
	61208	3.55
	61209	1.72
	61210	2.02
	61211	3.99
	61212	5.59
	61213	5.19
	61214	4.34
	61215	3.85
	61216	2.86
	61217	1.92
	61218	2.01
	61219	2.65
	61220	3.51
	61221	4.87
	61222	5.04
	61223	3.43
	61224	2.13
	61225	1.62
	61226	1.16
	61227	0.64
	61228	0.77
	61229	3.18
	61230	5.99
	61231	5.19
	61232	2.73
	61233	1.81
	61234	1.99
	61235	2.07
	61236	1.89
	61237	2.84
	61238	3.95
	61239	3.55
	61240	3.72
	61241	5.38
	61242	5.28
	61243	2.59
	61244	1
	61245	1.78
	61246	2.56
	61247	2.01
	61248	1.53
	61249	1.96
	61250	2.22
	61251	1.76
	61252	1.7
	61253	3.81
	61254	5.42
	61255	4.08
	61256	2.67
	61257	2.16
	61258	1.92
	61259	1.65
	61260	1.12
	61261	0.83
	61262	1.25
	61263	2.18
	61264	2.5
	61265	2.32
	61266	2.74
	61267	3.28
	61268	2.93
	61269	1.98
	61270	1.27
	61271	0.98
	61272	1
	61273	2.16
	61274	3.72
	61275	3.77
	61276	3.29
	61277	4.08
	61278	4.36
	61279	2.74
	61280	1.75
	61281	2.01
	61282	2.57
	61283	3.04
	61284	3.08
	61285	4.41
	61286	5.56
	61287	3.83
	61288	2.34
	61289	3.05
	61290	3.76
	61291	3.24
	61292	3.09
	61293	3.92
	61294	4.43
	61295	4.03
	61296	2.78
	61297	2.23
	61298	2.53
	61299	1.98
	61300	1.4
	61301	1.62
	61302	1.65
	61303	2.7
	61304	5.35
	61305	6.8
	61306	6.43
	61307	6.03
	61308	5.12
	61309	3.12
	61310	2.27
	61311	3.5
	61312	4.57
	61313	4.2
	61314	4.13
	61315	4.27
	61316	2.65
	61317	0.92
	61318	1.26
	61319	3.7
	61320	5.26
	61321	4.3
	61322	3.3
	61323	2.19
	61324	0.81
	61325	0.66
	61326	2.29
	61327	4.56
	61328	5.12
	61329	4.2
	61330	3.14
	61331	2.44
	61332	2.56
	61333	2.99
	61334	2.97
	61335	3.04
	61336	3.13
	61337	2.4
	61338	1.78
	61339	3.02
	61340	6.38
	61341	7.5
	61342	4.31
	61343	1.78
	61344	1.29
	61345	1.14
	61346	1.32
	61347	1.53
	61348	1.62
	61349	2.06
	61350	2.79
	61351	2.6
	61352	1.72
	61353	1.63
	61354	2.78
	61355	3.19
	61356	1.83
	61357	1.53
	61358	2.78
	61359	3.76
	61360	4.98
	61361	5.69
	61362	4.57
	61363	2.77
	61364	1.62
	61365	1.63
	61366	1.93
	61367	2.81
	61368	6.15
	61369	9.44
	61370	8.97
	61371	5.82
	61372	2.61
	61373	1.36
	61374	1.68
	61375	2
	61376	1.91
	61377	2.15
	61378	5.13
	61379	7.82
	61380	5.57
	61381	2.25
	61382	1.04
	61383	0.71
	61384	0.93
	61385	2
	61386	3
	61387	2.39
	61388	1.1
	61389	0.8
	61390	1.8
	61391	3.96
	61392	6.82
	61393	8.61
	61394	7.94
	61395	5.45
	61396	2.67
	61397	1.58
	61398	3.74
	61399	7.36
	61400	7.79
	61401	6.63
	61402	6.64
	61403	4.45
	61404	1.32
	61405	1.2
	61406	3.78
	61407	6.37
	61408	5.88
	61409	3.92
	61410	4.21
	61411	4.9
	61412	4.24
	61413	3.42
	61414	3.06
	61415	3.39
	61416	3.45
	61417	3.39
	61418	3.34
	61419	2.58
	61420	1.92
	61421	1.75
	61422	1.4
	61423	1.1
	61424	0.91
	61425	0.82
	61426	1.32
	61427	1.7
	61428	1.49
	61429	2.61
	61430	5.31
	61431	5.52
	61432	2.69
	61433	0.8
	61434	1.59
	61435	3.82
	61436	4.81
	61437	5.53
	61438	6.12
	61439	5.41
	61440	5.25
	61441	3.82
	61442	1.5
	61443	0.98
	61444	2.2
	61445	4.46
	61446	5.44
	61447	4.29
	61448	2.66
	61449	1.45
	61450	1.19
	61451	2.09
	61452	3.34
	61453	4.62
	61454	4.9
	61455	3.54
	61456	2.03
	61457	1.49
	61458	2.04
	61459	3.58
	61460	4.75
	61461	3.82
	61462	1.84
	61463	1.3
	61464	2.34
	61465	3.23
	61466	3.24
	61467	3.61
	61468	5.33
	61469	6.04
	61470	4.02
	61471	2.49
	61472	2.88
	61473	3.65
	61474	4.37
	61475	6.23
	61476	7.39
	61477	5.42
	61478	3.33
	61479	2.34
	61480	1.26
	61481	0.73
	61482	1.73
	61483	2.96
	61484	2.71
	61485	2.37
	61486	1.97
	61487	0.98
	61488	0.43
	61489	0.74
	61490	2.17
	61491	3.54
	61492	3.23
	61493	2.03
	61494	1.67
	61495	3.14
	61496	5
	61497	4.58
	61498	2.86
	61499	2.96
	61500	3.8
	61501	2.82
	61502	1.58
	61503	2.4
	61504	4.22
	61505	4.71
	61506	4.06
	61507	4.19
	61508	6.16
	61509	7
	61510	4.96
	61511	3.96
	61512	4.98
	61513	4.95
	61514	4.29
	61515	6.75
	61516	9.49
	61517	8.83
	61518	6.57
	61519	3.9
	61520	4.53
	61521	6.36
	61522	3.84
	61523	2.17
	61524	4.3
	61525	5.77
	61526	5.28
	61527	4.28
	61528	2.78
	61529	1.59
	61530	2.12
	61531	3.16
	61532	3.55
	61533	6.23
	61534	8.86
	61535	6.06
	61536	2.16
	61537	0.84
	61538	1.79
	61539	2.96
	61540	1.63
	61541	0.48
	61542	2.4
	61543	5.52
	61544	5.8
	61545	3.37
	61546	1.8
	61547	2.43
	61548	3.05
	61549	2.35
	61550	2.35
	61551	3.4
	61552	3.46
	61553	2.52
	61554	2.67
	61555	3.83
	61556	3.74
	61557	2.15
	61558	0.88
	61559	0.58
	61560	0.98
	61561	2.33
	61562	3.91
	61563	5.33
	61564	5.45
	61565	3.09
	61566	1.14
	61567	1.33
	61568	2.75
	61569	4.09
	61570	5.96
	61571	9.51
	61572	9.87
	61573	5.19
	61574	1.34
	61575	0.61
	61576	0.75
	61577	1.26
	61578	3.12
	61579	6.03
	61580	6.72
	61581	4.15
	61582	1.65
	61583	0.64
	61584	0.65
	61585	1.67
	61586	3.08
	61587	4.71
	61588	6.21
	61589	5.43
	61590	3.17
	61591	2.47
	61592	2.81
	61593	2.8
	61594	2.04
	61595	1.09
	61596	1.84
	61597	3.82
	61598	4.42
	61599	3.91
	61600	3.25
	61601	2.22
	61602	1.71
	61603	2.13
	61604	3.21
	61605	5.53
	61606	6.52
	61607	5.49
	61608	5.97
	61609	7.16
	61610	8.2
	61611	7.74
	61612	4.41
	61613	1.75
	61614	1.04
	61615	1.17
	61616	2.89
	61617	5.47
	61618	7.16
	61619	7.43
	61620	5.97
	61621	4.43
	61622	3.6
	61623	2.3
	61624	1.5
	61625	2.09
	61626	2.97
	61627	3.2
	61628	3.32
	61629	4.07
	61630	4.64
	61631	3.81
	61632	2.17
	61633	1.08
	61634	0.95
	61635	1.27
	61636	1.4
	61637	1.31
	61638	1.27
	61639	1.47
	61640	1.86
	61641	2.02
	61642	2.22
	61643	2.61
	61644	2.47
	61645	2.01
	61646	2.05
	61647	2.25
	61648	2.08
	61649	2.41
	61650	4.52
	61651	6.49
	61652	5.35
	61653	2.69
	61654	1.35
	61655	1.7
	61656	3.75
	61657	6.21
	61658	6.12
	61659	3.92
	61660	2.4
	61661	2.15
	61662	2.29
	61663	2.39
	61664	3.97
	61665	6.89
	61666	8.23
	61667	7.09
	61668	5.61
	61669	4.8
	61670	3.66
	61671	2.65
	61672	3.14
	61673	4.3
	61674	3.79
	61675	2.28
	61676	1.93
	61677	2.4
	61678	2.44
	61679	2.19
	61680	3.76
	61681	5.84
	61682	4.7
	61683	4.2
	61684	8.14
	61685	9.29
	61686	4.93
	61687	1.91
	61688	1.02
	61689	0.41
	61690	1.35
	61691	4.65
	61692	7.92
	61693	7.14
	61694	4.26
	61695	2.8
	61696	1.49
	61697	0.39
	61698	0.78
	61699	2.52
	61700	3.91
	61701	3.58
	61702	3.33
	61703	3.15
	61704	1.89
	61705	1.09
	61706	1.49
	61707	2.29
	61708	2.67
	61709	3.01
	61710	3.11
	61711	2.01
	61712	2.16
	61713	3.66
	61714	4.03
	61715	4.33
	61716	6.78
	61717	8.67
	61718	6.07
	61719	2.55
	61720	0.99
	61721	0.36
	61722	0.36
	61723	1.48
	61724	3.98
	61725	5.63
	61726	6.15
	61727	5.57
	61728	2.77
	61729	0.81
	61730	1.19
	61731	2.47
	61732	5.21
	61733	7.19
	61734	5.87
	61735	4.54
	61736	3.89
	61737	2.61
	61738	2.18
	61739	2.64
	61740	2.76
	61741	2.41
	61742	2.39
	61743	2.88
	61744	4.11
	61745	5.91
	61746	6.26
	61747	4.45
	61748	2.58
	61749	1.9
	61750	1.97
	61751	2.25
	61752	2.17
	61753	2.4
	61754	4.07
	61755	5.24
	61756	4.48
	61757	3.22
	61758	3.5
	61759	6.3
	61760	8.47
	61761	7.34
	61762	4.33
	61763	2.72
	61764	3.78
	61765	5.07
	61766	5.59
	61767	5.17
	61768	3.52
	61769	2.69
	61770	2.39
	61771	1.72
	61772	1.65
	61773	2.12
	61774	3.39
	61775	4.16
	61776	2.98
	61777	2.79
	61778	4.16
	61779	4.2
	61780	3.07
	61781	2.7
	61782	3.83
	61783	4.69
	61784	4.12
	61785	3.88
	61786	5.48
	61787	7.37
	61788	6.33
	61789	4
	61790	3.11
	61791	2.55
	61792	2.16
	61793	2.46
	61794	2.92
	61795	3.63
	61796	5.99
	61797	8.67
	61798	7.93
	61799	5.38
	61800	3.93
	61801	3.09
	61802	2.73
	61803	2.38
	61804	2.67
	61805	4.49
	61806	5.23
	61807	4.08
	61808	3.19
	61809	2.47
	61810	1.65
	61811	1.48
	61812	2.84
	61813	4.6
	61814	4.86
	61815	5.03
	61816	5.69
	61817	5.01
	61818	3.05
	61819	1.81
	61820	2.38
	61821	3.19
	61822	4.13
	61823	5.37
	61824	3.92
	61825	1.79
	61826	1.77
	61827	2.77
	61828	5.71
	61829	8.48
	61830	8.54
	61831	7
	61832	4.07
	61833	1.65
	61834	0.79
	61835	0.71
	61836	1.7
	61837	5.4
	61838	8.84
	61839	6.77
	61840	3.17
	61841	1.89
	61842	1.37
	61843	1.36
	61844	3.36
	61845	6.71
	61846	8.82
	61847	8.12
	61848	4.8
	61849	2.15
	61850	1.68
	61851	2.61
	61852	4.18
	61853	4.7
	61854	4.55
	61855	4.76
	61856	4.12
	61857	2.63
	61858	1.93
	61859	2.25
	61860	3.05
	61861	4.54
	61862	4.87
	61863	3.25
	61864	3.6
	61865	5.93
	61866	6.24
	61867	3.93
	61868	2.17
	61869	1.67
	61870	1
	61871	0.99
	61872	3.65
	61873	6.92
	61874	6.56
	61875	4.3
	61876	2.45
	61877	1.04
	61878	1.06
	61879	2.19
	61880	4.16
	61881	6.16
	61882	5.49
	61883	2.99
	61884	1.57
	61885	1.68
	61886	2.53
	61887	3.01
	61888	3.02
	61889	3.07
	61890	3.27
	61891	3.43
	61892	2.65
	61893	1.73
	61894	2.46
	61895	2.91
	61896	1.97
	61897	1.94
	61898	2.9
	61899	3.05
	61900	2.16
	61901	1.63
	61902	1.7
	61903	2.01
	61904	2.89
	61905	4.61
	61906	7
	61907	7.54
	61908	5.14
	61909	2.68
	61910	1.72
	61911	2.34
	61912	4.97
	61913	8.17
	61914	8.81
	61915	7.04
	61916	6.14
	61917	5.29
	61918	3.08
	61919	1.29
	61920	0.63
	61921	0.68
	61922	1.89
	61923	4.38
	61924	5.57
	61925	4.05
	61926	2.01
	61927	0.94
	61928	0.75
	61929	1.72
	61930	4.22
	61931	6.57
	61932	6.95
	61933	5.62
	61934	3.41
	61935	2.66
	61936	3.65
	61937	5.26
	61938	8.47
	61939	10.93
	61940	10
	61941	7.04
	61942	3.6
	61943	1.53
	61944	1.86
	61945	3.85
	61946	7.01
	61947	11.23
	61948	14.76
	61949	12.95
	61950	6.29
	61951	1.92
	61952	1.69
	61953	3.16
	61954	3.87
	61955	2.74
	61956	2.49
	61957	3.55
	61958	3.51
	61959	2.53
	61960	1.69
	61961	1.18
	61962	1.21
	61963	1.68
	61964	3.6
	61965	6.82
	61966	7.32
	61967	4.62
	61968	3.21
	61969	5.24
	61970	7.39
	61971	5.79
	61972	3.53
	61973	3.21
	61974	2.46
	61975	1.46
	61976	3.81
	61977	7.7
	61978	7.24
	61979	4.9
	61980	4.53
	61981	4.38
	61982	3.33
	61983	2.28
	61984	1.86
	61985	3.22
	61986	6.66
	61987	7.9
	61988	5.95
	61989	4.54
	61990	4.15
	61991	3.91
	61992	3.45
	61993	3
	61994	3.31
	61995	4.24
	61996	4.4
	61997	3.67
[truncated: 23,003 more rows]
